# Supplementary material for: Stringent response of Escherichia coli: revisiting the bibliome using literature mining
Source: Microb Inform Exp. 2011 Dec 30;1:14. doi: 10.1186/2042-5783-1-14 (PMC3372295; doi:10.1186/2042-5783-1-14)
Supplement: Additional file 1 — An Excel file with the list of documents analysed in this study. [file 2042-5783-1-14-S1.XLSX]

## Sheet: publications
Set of documents
Nr	Title	Journal/Year	PMID		Year	Nr of documents	Cumulative
1	Decay of the ampicillin-induced lysis process in amino acid-deprived Escherichia coli.	Antimicrob Agents Chemother. 1990	2183708		1970	1	1
2	Effects of inhibitors of protein synthesis on lysis of Escherichia coli induced by beta-lactam antibiotics.	Antimicrob Agents Chemother. 1996	8849248		1971	1	2
3	Antimicrobial properties and mode of action of the pyrrothine holomycin.	Antimicrob Agents Chemother. 2001	11158751		1972	2	4
4	New class of bacterial phenylalanyl-tRNA synthetase inhibitors with high potency and broad-spectrum activity.	Antimicrob Agents Chemother. 2004	14742205		1973	2	6
5	The role of guanosine-3',5'-bis-pyrophosphate in mediating antimicrobial activity of the antibiotic 3,5-dihydroxy-4-ethyl-trans-stilbene.	Antimicrob Agents Chemother. 1992	1282791		1974	1	7
6	Serine hydroxamate and the transcriptome of high cell density recombinant Escherichia coli MG1655.	Appl Biochem Biotechnol. 2009	18612598		1975	2	9
7	Escherichia coli K12 relA strains as safe hosts for expression of recombinant DNA.	Appl Microbiol Biotechnol. 1995	7765912		1976	0	9
8	Influence of stringent and relaxed response on excretion of recombinant proteins and fatty acid composition in Escherichia coli.	Appl Microbiol Biotechnol. 1995	7766140		1977	3	12
9	Metabolic approaches for the optimisation of recombinant fermentation processes.	Appl Microbiol Biotechnol. 1999	10645624		1978	1	13
10	Effect of substrate feed rate on recombinant protein secretion, degradation and inclusion body formation in Escherichia coli.	Appl Microbiol Biotechnol. 2005	15655679		1979	1	14
11	Eubacteria have 3 growth modes keyed to nutrient flow. Consequences for the concept of maintenance and maximal growth yield.	Arch Microbiol. 1984	6202266		1980	7	21
12	Glycine betaine reverses the effects of osmotic stress on DNA replication and cellular division in Escherichia coli.	Arch Microbiol. 1988	3284505		1981	5	26
13	comB, a novel competence gene required for natural transformation of Acinetobacter sp. BD413: identification, characterization, and analysis of growth-phase-dependent regulation.	Arch Microbiol. 2000	10763755		1982	3	29
14	Synthesis of the bacteriophage lambda P protein in amino acid-starved Escherichia coli cells	Biochem Biophys Res Commun. 1996	8670253		1983	3	32
15	Escherichia coli rnpB promoter mutants altered in stringent response	Biochem Biophys Res Commun. 1997	9015366		1984	6	38
16	Alteration of stringent response of the Escherichia coli rnpB promoter by mutations in the -35 region.	Biochem Biophys Res Commun. 2002	11811987		1985	3	41
17	Polyamine regulation of stringent control in a polyamine-auxotrophic strain of Escherichia coli.	Biochem J. 1984	6202296		1986	1	42
18	Evolution of global regulatory networks during a long-term experiment with Escherichia coli	Bioessays. 2007	17691099		1987	1	43
19	Electrochemical evaluation of cellular physiological status under stress in Escherichia coli with the rpoS-lacZ reporter gene	Biotechnol Bioeng. 2005	15782408		1988	4	47
20	Growth rate related concentration changes of the starvation response regulators sigmaS and ppGpp in glucose-limited fed-batch and continuous cultures of Escherichia coli.	Biotechnol Prog. 1999	9933522		1989	7	54
21	L-glutamate enhances the expression of Thermus maltogenic amylase in Escherichia coli	Biotechnol Prog. 2004	14763819		1990	5	59
22	Global gene expression during stringent response in Corynebacterium glutamicum in presence and absence of the rel gene encoding (p)ppGpp synthase	BMC Genomics. 2006	16961923		1991	7	66
23	CarD tricks and magic spots: mechanisms of stringent control in mycobacteria.	Cell Host Microbe. 2009	19616759		1992	6	72
24	Modulation of RNA polymerase by (p)ppGpp reveals a RecG-dependent mechanism for replication fork progression.	Cell. 2000	10778854		1993	3	75
25	Nucleoid proteins stimulate stringently controlled bacterial promoters: a link between the cAMP-CRP and the (p)ppGpp regulons in Escherichia coli.	Cell. 2000	10966109		1994	4	79
26	Bacterial alarmone, guanosine 5'-diphosphate 3'-diphosphate (ppGpp), predominantly binds the beta' subunit of plastid-encoded plastid RNA polymerase in chloroplasts	Chembiochem. 2009	19308923		1995	7	86
27	Revisiting the stringent response, ppGpp and starvation signaling.	Curr Opin Microbiol. 2001	11282471		1996	5	91
28	Regulation of the expression of the tufB operon: DNA sequences directly involved in the stringent control.	EMBO J. 1985	2990906		1997	3	94
29	Antibiotic interactions at the GTPase-associated centre within Escherichia coli 23S rRNA	EMBO J. 1989	2470587		1998	6	100
30	Penicillin binding protein 2 is dispensable in Escherichia coli when ppGpp synthesis is induced.	EMBO J. 1992	1563353		1999	9	109
31	The mechanism of the stringent control of lambda plasmid DNA replication	EMBO J. 1994	7988574		2000	12	121
32	Influence of the GCGC discriminator motif introduced into the ribosomal RNA P2- and tac promoter on growth-rate control and stringent sensitivity.	EMBO J. 1989	2479545		2001	7	128
33	E.coli Fis protein activates ribosomal RNA transcription in vitro and in vivo.	EMBO J. 1990	2209559		2002	7	135
34	Modulation of DNA repair by mutations flanking the DNA channel through RNA polymerase.	EMBO J. 2002	12486015		2003	8	143
35	Studies on the control of development. Accumulation of guanosine tetraphosphate and pentaphosphate in response to inhibition of protein synthesis in Bacillus subtilis.	Eur J Biochem. 1975	809277		2004	5	148
36	The elongation factor Tu . guanosine tetraphosphate complex	Eur J Biochem. 1981	7021151		2005	10	158
37	Metabolism of tRNA in near-ultraviolet-illuminated Escherichia coli. The tRNA repair hypothesis.	Eur J Biochem. 1984	6199203		2006	10	168
38	Role of the stringent response in the expression and mechanism of near-ultraviolet induced growth delay.	Eur J Biochem. 1984	6208028		2007	11	179
39	Induction of size reduction in Escherichia coli by near-ultraviolet light.	Eur J Biochem. 1985	2578956		2008	8	187
40	Relaxed mutants of Escherichia coli RNA polymerase.	FEBS Lett. 1983	6352328		2009	6	193
41	The role of the omega subunit of RNA polymerase in expression of the relA gene in Escherichia coli.	FEMS Microbiol Lett. 2007	17233676
42	Cloning and characterization of a bifunctional RelA/SpoT homologue from Mycobacterium tuberculosis.	Gene. 1999	10375643
43	Identification and characterization of rel promoter element of Mycobacterium tuberculosis.	Gene. 2005	15922871
44	Regulation of sigma factor competition by the alarmone ppGpp.	Genes Dev. 2002	12023304
45	Response of RNA polymerase to ppGpp: requirement for the omega subunit and relief of this requirement by DksA.	Genes Dev. 2005	16204187
46	Promoter-specific control of E. coli RNA polymerase by ppGpp and a general transcription factor.	Genes Dev. 2009	19171778
47	Differential expression of proteins in cold-adapted log-phase cultures of Escherichia coli incubated at 8, 6 or 2 degrees C.	Int J Food Microbiol. 2006	16256234
48	Control of nucleotide metabolism and ribosomal ribonucleic acid synthesis during nitrogen starvation of Escherichia coli	J Bacteriol. 1972	4553835
49	Relation between protein synthesis and phospholipid synthesis and turnover in Escherichia coli.	J Bacteriol. 1972	4565543
50	Effect of serine hydroxamate on phospholipid synthesis in Escherichia coli.	J Bacteriol. 1973	4576413
51	Magic spot metabolism in an Escherichia coli mutant temperature sensitive in elongation factor Ts.	J Bacteriol. 1974	4591947
52	Role of transport systems in amino acid metabolism: leucine toxicity and the branched-chain amino acid transport systems.	J Bacteriol. 1977	321421
53	Effect of the relA gene on derepression of amino acid biosynthetic enzymes in growing Escherichia coli depends on the pathway being derepressed.	J Bacteriol. 1977	334732
54	Site of inhibition of peptidoglycan biosynthesis during the stringent response in Escherichia coli.	J Bacteriol. 1978	353038
55	Gene expression in Escherichia coli after amino acid, purine, or pyrimidine exhaustion.	J Bacteriol. 1980	6154686
56	Control of phycobiliprotein proteolysis and heterocyst differentiation in Anabaena.	J Bacteriol. 1980	6767709
57	Regulation of aromatic amino acid biosynthesis in Escherichia coli K-12: control of the aroF-tyrA operon in the absence of repression control	J Bacteriol. 1980	6782075
58	Stringent response of Bacillus stearothermophilus: evidence for the existence of two distinct guanosine 3',5'-polyphosphate synthetases	J Bacteriol. 1981	6161916
59	Role of peptide chain elongation factor G in guanosine 5'-diphosphate 3'-diphosphate synthesis	J Bacteriol. 1981	7007322
60	Transcription of ribosomal component genes and lac in a relA+/relA pair of Escherichia coli strains.	J Bacteriol. 1984	6090395
61	Independence of cyclic AMP and relA gene stimulation of glycogen synthesis in intact Escherichia coli cells.	J Bacteriol. 1985	2981798
62	Induction of autolysis in nongrowing Escherichia coli.	J Bacteriol. 1986	3528125
63	Suppression of mutations conferring penicillin tolerance by interference with the stringent control mechanism of Escherichia coli.	J Bacteriol. 1987	3305487
64	Induction of the autolytic system of Escherichia coli by specific insertion of bacteriophage MS2 lysis protein into the bacterial cell envelope.	J Bacteriol. 1988	3053640
65	A novel sigma factor is involved in expression of the rpoH gene of Escherichia coli.	J Bacteriol. 1989	2546916
66	The tyrT locus of Escherichia coli exhibits a regulatory function for glycine metabolism	J Bacteriol. 1989	2681148
67	Effect of variation of charged and uncharged tRNA(Trp) levels on ppGpp synthesis in Escherichia coli.	J Bacteriol. 1989	2687238
68	Coupling of DNA replication to growth rate in Escherichia coli: a possible role for guanosine tetraphosphate.	J Bacteriol. 1990	1690706
69	An unusual correlation between ppGpp pool size and rate of ribosome synthesis during partial pyrimidine starvation of Escherichia coli.	J Bacteriol. 1991	1704003
70	Cloning, mapping, and molecular characterization of the rRNA operons of Clostridium perfringens	J Bacteriol. 1991	1885522
71	Lysis of Escherichia coli by beta-lactams which bind penicillin-binding proteins 1a and 1b: inhibition by heat shock proteins.	J Bacteriol. 1991	2061284
72	Function of a relaxed-like state following temperature downshifts in Escherichia coli	J Bacteriol. 1992	1597413
73	In vivo regulatory responses of four Escherichia coli operons which encode leucyl-tRNAs	J Bacteriol. 1993	7680341
74	Penicillin-binding protein 2 inactivation in Escherichia coli results in cell division inhibition, which is relieved by FtsZ overexpression.	J Bacteriol. 1993	8407846
75	Identification of the Escherichia coli lytB gene, which is involved in penicillin tolerance and control of the stringent response	J Bacteriol. 1993	8432714
76	Stringent control during carbon starvation of marine Vibrio sp. strain S14: molecular cloning, nucleotide sequence, and deletion of the relA gene.	J Bacteriol. 1994	7928955
77	Direct correlation between overproduction of guanosine 3',5'-bispyrophosphate (ppGpp) and penicillin tolerance in Escherichia coli.,	J Bacteriol. 1995	7635809
78	Occurrence of the regulatory nucleotides ppGpp and pppGpp following induction of the stringent response in staphylococci.	J Bacteriol. 1995	7665499
79	Beta-lactam-induced bacteriolysis of amino acid-deprived Escherichia coli is dependent on phospholipid synthesis	J Bacteriol. 1995	7860611
80	Mecillinam resistance in Escherichia coli is conferred by loss of a second activity of the AroK protein.	J Bacteriol. 1996	8682786
81	Characterization of the stringent and relaxed responses of Streptococcus equisimilis.	J Bacteriol. 1997	9098065
82	Control of ftsZ expression, cell division, and glutamine metabolism in Luria-Bertani medium by the alarmone ppGpp in Escherichia coli.	J Bacteriol. 1998	9495742
83	Inorganic polyphosphate in Escherichia coli: the phosphate regulon and the stringent response.	J Bacteriol. 1998	9555903
84	The relA/spoT-homologous gene in Streptomyces coelicolor encodes both ribosome-dependent (p)ppGpp-synthesizing and -degrading activities	J Bacteriol. 1998	9696759
85	tRNA synthetase mutants of Escherichia coli K-12 are resistant to the gyrase inhibitor novobiocin	J Bacteriol. 1999	10217798
86	Characterization of the relA gene of Porphyromonas gingivalis.	J Bacteriol. 2000	10809717
87	In vivo and in vitro effects of (p)ppGpp on the sigma(54) promoter Pu of the TOL plasmid of Pseudomonas putida.	J Bacteriol. 2000	10940009
88	Stringent response activates quorum sensing and modulates cell density-dependent gene expression in Pseudomonas aeruginosa.	J Bacteriol. 2001	11514523
89	Involvement of the N terminus of ribosomal protein L11 in regulation of the RelA protein of Escherichia coli.	J Bacteriol. 2001	11673421
90	Intramolecular regulation of the opposing (p)ppGpp catalytic activities of Rel(Seq), the Rel/Spo enzyme from Streptococcus equisimilis.	J Bacteriol. 2002	12003927
91	Expression of spoT in Borrelia burgdorferi during serum starvation.	J Bacteriol. 2003	12511489
92	Characterization of the stringent response and rel(Bbu) expression in Borrelia burgdorferi.	J Bacteriol. 2003	12533471
93	Mutation in the relA gene of Vibrio cholerae affects in vitro and in vivo expression of virulence factors.	J Bacteriol. 2003	12896985
94	Mutations in rpoBC suppress the defects of a Sinorhizobium meliloti relA mutant.	J Bacteriol. 2003	12949113
95	Temperature-sensitive growth and decreased thermotolerance associated with relA mutations in Escherichia coli.	J Bacteriol. 2003	13129947
96	Interfering with different steps of protein synthesis explored by transcriptional profiling of Escherichia coli K-12.	J Bacteriol. 2003	14526028
97	The stringent response is required for amino acid and nitrate utilization, nod factor regulation, nodulation, and nitrogen fixation in Rhizobium etli.	J Bacteriol. 2005	16030199
98	The stringent response is required for Helicobacter pylori survival of stationary phase, exposure to acid, and aerobic shock.	J Bacteriol. 2006	16855239
99	Physiological analysis of the stringent response elicited in an extreme thermophilic bacterium, Thermus thermophilus.	J Bacteriol. 2006	17015650
100	Multicellular development in Myxococcus xanthus is stimulated by predator-prey interactions.	J Bacteriol. 2007	17513469
101	G-protein control of the ribosome-associated stress response protein SpoT.	J Bacteriol. 2007	17616600
102	Polyphosphate kinase 1 is a pathogenesis determinant in Campylobacter jejuni.	J Bacteriol. 2007	17827292
103	Role of RelA of Streptococcus mutans in global control of gene expression.	J Bacteriol. 2008	17951382
104	Transcription profiling of the stringent response in Escherichia coli.	J Bacteriol. 2008	18039766
105	Regulation of cell growth during serum starvation and bacterial survival in macrophages by the bifunctional enzyme SpoT in Helicobacter pylori.	J Bacteriol. 2008	18835987
106	Bacteria possessing two RelA/SpoT-like proteins have evolved a specific stringent response involving the acyl carrier protein-SpoT interaction.	J Bacteriol. 2009	18996989
107	Characterization of mutants of Escherichia coli temperature-sensitive for ribonucleic acid regulation: an unusual phenotype associated with a phenylalanyl transfer ribonucleic acid synthetase mutant.	J Bacteriol. 1971	4942755
108	Control of ribosome synthesis in Escherichia coli: analysis of an energy source shift-down.	J Bacteriol. 1977	326772
109	Influence of amino acid starvation on guanosine 5'-diphosphate 3'-diphosphate basal-level synthesis in Escherichia coli.	J Bacteriol. 1980	6159345
110	Different control circuits for growth rate-dependent regulation of 6-phosphogluconate dehydrogenase and protein components of the translational machinery in Escherichia coli.	J Bacteriol. 1982	6182137
111	The omega subunit of Escherichia coli K-12 RNA polymerase is not required for stringent RNA control in vivo.	J Bacteriol. 1991	1711031
112	RNA polymerases from Pseudomonas aeruginosa and Pseudomonas syringae respond to Escherichia coli activator proteins.	J Bacteriol. 1991	1898924
113	Functional determinants of the Escherichia coli fis promoter: roles of -35, -10, and transcription initiation regions in the response to stringent control and growth phase-dependent regulation.	J Bacteriol. 1999	9973355
114	The global nitrogen regulator NtcA regulates transcription of the signal transducer PII (GlnB) and influences its phosphorylation level in response to nitrogen and carbon supplies in the Cyanobacterium synechococcus sp. strain PCC 7942.	J Bacteriol. 1999	10217756
115	mRNA composition and control of bacterial gene expression.	J Bacteriol. 2000	10809680
116	Growth phase-dependent regulation and stringent control of fis are conserved processes in enteric bacteria and involve a single promoter (fis P) in Escherichia coli.	J Bacteriol. 2004	14679232
117	The control of ribonucleic acid synthesis in Escherichia coli. V. Characterization of a nucleotide associated with the stringent response.	J Biol Chem. 1970	4315151
118	A new nucleotide involved in the stringent response in Escherichia coli. Guanosine 5'-diphosphate-3'-monophosphate.	J Biol Chem. 1979	368059
119	The effect of alcohols on guanosine 5'-diphosphate-3'-diphosphate metabolism in stringent and relaxed Escherichia coli.	J Biol Chem. 1980	6156159
120	Regulation of ribosomal and transfer RNA synthesis by guanosine 5'-diphosphate-3'-monophosphate	J Biol Chem. 1980	6986382
121	Stringent control of RNA synthesis in the absence of guanosine 5'-diphosphate-3'-diphosphate	J Biol Chem. 1981	6161933
122	Guanosine 5'-triphosphate, 3'-diphosphate 5'-phosphohydrolase. Purification and substrate specificity.	J Biol Chem. 1983	6130093
123	The elongation factor Tu from Escherichia coli, aminoacyl-tRNA, and guanosine tetraphosphate form a ternary complex which is bound by programmed ribosomes	J Biol Chem. 1983	6358217
124	Synthesis and utilization of 8-azidoguanosine 3'-phosphate 5'-[5'-32P]phosphate. Photoaffinity studies on cytosolic proteins of Escherichia coli.	J Biol Chem. 1984	6389553
125	Stringent and growth control of rRNA synthesis in Escherichia coli are both mediated by ppGpp.	J Biol Chem. 1988	2449428
126	The nucleotide sequence and characterization of the relA gene of Escherichia coli.	J Biol Chem. 1988	2844820
127	Characterization of the spoT gene of Escherichia coli.	J Biol Chem. 1989	2549050
128	Characterization of the relA1 mutation and a comparison of relA1 with new relA null alleles in Escherichia coli.	J Biol Chem. 1989	2556396
129	Effectors of the stringent response target the active site of Escherichia coli adenylosuccinate synthetase.	J Biol Chem. 1999	10364182
130	LeuO expression in response to starvation for branched-chain amino acids.	J Biol Chem. 2001	11376008
131	Underproduction of sigma 70 mimics a stringent response. A proteome approach.	J Biol Chem. 2003	12421813
132	Inducible expression, enzymatic activity, and origin of higher plant homologues of bacterial RelA/SpoT stress proteins in Nicotiana tabacum	J Biol Chem. 2004	14660585
133	A charge reversal differentiates (p)ppGpp synthesis by monofunctional and bifunctional Rel proteins.	J Biol Chem. 2007	17911108
134	Calcium-activated (p)ppGpp synthetase in chloroplasts of land plants.	J Biol Chem. 2007	17938177
135	Determination of the Escherichia coli S-nitrosoglutathione response network using integrated biochemical and systems analysis.	J Biol Chem. 2008	18070885
136	Response of guanosine tetraphosphate to glucose fluctuations in fed-batch cultivations of Escherichia coli	J Biotechnol. 1995	8590645
137	Impact of plasmid presence and induction on cellular responses in fed batch cultures of Escherichia coli.	J Biotechnol. 1996	8672292
138	Structured model to predict intracellular amino acid shortages during recombinant protein overexpression in E. coli.	J Biotechnol. 2002	11755983
139	The nucleotide sequence of the promoter, 16S rRNA and spacer region of the ribosomal RNA operon of Mycobacterium tuberculosis and comparison with Mycobacterium leprae precursor rRNA	J Gen Microbiol. 1992	1382114
140	The flexible N-terminal domain of ribosomal protein L11 from Escherichia coli is necessary for the activation of stringent factor.	J Mol Biol. 2007	17095013
141	Regulation of early mRNA synthesis after bacteriophage T4 infection of Escherichia coli.	J Virol. 1975	1099229
142	In vitro packaging of bacteriophage T7 DNA requires ATP.	J Virol. 1982	7109030
143	Accumulation of ppGpp and ppGp in Staphylococcus aureus 8325-4 following nutrient starvation	Lett Appl Microbiol. 2000	11068918
144	DNA microarray detection of metabolic responses to protein overproduction in Escherichia coli	Metab Eng. 2000	11056062
145	Cell cycle synchronization of Escherichia coli using the stringent response, with fluorescence labeling assays for DNA content and replication	Methods. 2009	19245839
146	Metabolic growth rate control in Escherichia coli may be a consequence of subsaturation of the macromolecular biosynthetic apparatus with substrates and catalytic components.	Microbiol Rev. 1990	1694554
147	Mechanisms of transcription-repair coupling and mutation frequency decline.	Microbiol Rev. 1994	7968917
148	Control of rRNA transcription in Escherichia coli.	Microbiol Rev. 1995	8531889
149	Altered amino acid metabolism in lrp mutants of Escherichia coli K12 and their derivatives.	Microbiology. 1994	8075810
150	The cadmium-stress stimulon of Escherichia coli K-12.	Microbiology. 1998	9579078
151	Autoinducer 2 activity in Escherichia coli culture supernatants can be actively reduced despite maintenance of an active synthase, LuxS.	Microbiology. 2003	12634340
152	Modulation of quorum sensing in Pseudomonas aeruginosa through alteration of membrane properties.	Microbiology. 2005	16079332
153	The stringent response of Bacillus anthracis contributes to sporulation but not to virulence.	Microbiology. 2007	18048936
154	Association of RAP1 binding sites with stringent control of ribosomal protein gene transcription in Saccharomyces cerevisiae.	Mol Cell Biol. 1991	2017175
155	Dissection of the mechanism for the stringent factor RelA.	Mol Cell. 2002	12419222
156	RNA polymerase modulators and DNA repair activities resolve conflicts between DNA replication and transcription.	Mol Cell. 2005	16039593
157	Acid- and multistress-resistant mutants of Lactococcus lactis : identification of intracellular stress signals.	Mol Microbiol. 2000	10672175
158	The Myxococcus xanthus socE and csgA genes are regulated by the stringent response	Mol Microbiol. 2000	10972801
159	Codon-usage based regulation of colicin K synthesis by the stress alarmone ppGpp	Mol Microbiol. 2001	11454213
160	Gene expression profiling of Escherichia coli growth transitions: an expanded stringent response model	Mol Microbiol. 2002	12123445
161	Iron limitation induces SpoT-dependent accumulation of ppGpp in Escherichia coli.	Mol Microbiol. 2005	15853883
162	DksA represses ribosomal gene transcription in Pseudomonas aeruginosa by interacting with RNA polymerase on ribosomal promoters.	Mol Microbiol. 2005	15853892
163	ppGpp with DksA controls gene expression in the locus of enterocyte effacement (LEE) pathogenicity island of enterohaemorrhagic Escherichia coli through activation of two virulence regulatory genes.	Mol Microbiol. 2006	16824105
164	Induction of expression of hfq by DksA is essential for Shigella flexneri virulence.	Mol Microbiol. 2006	17020583
165	Acyl carrier protein/SpoT interaction, the switch linking SpoT-dependent stress response to fatty acid metabolism.	Mol Microbiol. 2006	17078815
166	Polyphosphate and stress response in mycobacteria.	Mol Microbiol. 2007	17590232
167	Polyphosphate kinase is involved in stress-induced mprAB-sigE-rel signalling in mycobacteria.	Mol Microbiol. 2007	17630969
168	Stress responses and genetic variation in bacteria.	Mutat Res. 2005	15603749
169	Ribosome binding by tRNAs with fluorescent labeled 3' termini.,	Nucleic Acids Res. 1980	6160468
170	PpGpp regulates the binding of two RNA polymerase molecules to the tyrT promoter.	Nucleic Acids Res. 1982	6291001
171	The signal for growth rate control and stringent sensitivity in E. coli is not restricted to a particular sequence motif within the promoter region	Nucleic Acids Res. 1990	2243774
172	A novel RNA product of the tyrT operon of Escherichia coli.	Nucleic Acids Res. 1991	1840671
173	Different effects of mioC transcription on initiation of chromosomal and minichromosomal replication in Escherichia coli.	Nucleic Acids Res. 1992	1620598
174	Stable RNA synthesis and its control in Mycoplasma capricolum.	Nucleic Acids Res. 1981	6169010
175	Identification of promoter and stringent regulation of transcription of the fabH, fabD and fabG genes encoding fatty acid biosynthetic enzymes of Escherichia coli.	Nucleic Acids Res. 1996	8649995
176	Cytokinins and auxins control the expression of a gene in Nicotiana plumbaginifolia cells by feedback regulation.	Plant Cell. 1992	1498603
177	Expression profiling of four RelA/SpoT-like proteins, homologues of bacterial stringent factors, in Arabidopsis thaliana.	Planta. 2008	18535838
178	Replication regulation of ColE1-like plasmids in amino acid-starved Escherichia coli.	Plasmid. 1998	9473446
179	Replication of oriJ-based plasmid DNA during the stringent and relaxed responses of Escherichia coli.	Plasmid. 2000	10964622
180	Adaptive amplification and point mutation are independent mechanisms: evidence for various stress-inducible mutation mechanisms.	PLoS Biol. 2004	15550983
181	The stringent response and cell cycle arrest in Escherichia coli.	PLoS Genet. 2008	19079575
182	Inorganic polyphosphate and the induction of rpoS expression.	Proc Natl Acad Sci U S A. 1997	9326588
183	The rpoB mutants destabilizing initiation complexes at stringently controlled promoters behave like stringent" RNA polymerases in Escherichia coli.	Proc Natl Acad Sci U S A. 1998	9501189
184	Hypermutation in derepressed operons of Escherichia coli K12	Proc Natl Acad Sci U S A. 1999	10220423
185	Inorganic polyphosphate kinase is required to stimulate protein degradation and for adaptation to amino acid starvation in Escherichia coli.	Proc Natl Acad Sci U S A. 1999	10588694
186	Arabidopsis RelA/SpoT homologs implicate (p)ppGpp in plant signaling.	Proc Natl Acad Sci U S A. 2000	10725385
187	RelE, a global inhibitor of translation, is activated during nutritional stress	Proc Natl Acad Sci U S A. 2001	11717402
188	Guanosine 3',5'-bispyrophosphate coordinates global gene expression during glucose-lactose diauxie in Escherichia coli.	Proc Natl Acad Sci U S A. 2006	16467149
189	The nucleotide-binding site of bacterial translation initiation factor 2 (IF2) as a metabolic sensor.	Proc Natl Acad Sci U S A. 2006	16968770
190	Growth-rate-dependent partitioning of RNA polymerases in bacteria.	Proc Natl Acad Sci U S A. 2008	19073937
191	Nonribosomal synthesis of guanosine 5',3'-polyphosphates by the ribosomal wash of stringent Escherichia coli.	Proc Natl Acad Sci U S A. 1973	4579015
192	Monitoring of changes in the membrane proteome during stationary phase adaptation of Bacillus subtilis using in vivo labeling techniques.	Proteomics. 2008	18491319
193	New horizons for (p)ppGpp in bacterial and plant physiology.	Trends Microbiol. 2006	16343907
