# Supplementary material for: Stringent response of Escherichia coli: revisiting the bibliome using literature mining
Source: Microb Inform Exp. 2011 Dec 30;1:14. doi: 10.1186/2042-5783-1-14 (PMC3372295; doi:10.1186/2042-5783-1-14)
Supplement: Additional file 2 — An Excel file with some details about the corpus analysis. [file 2042-5783-1-14-S2.XLSX]

## Sheet: Corpus_details
	Corpus details
	Biological class	Number of Entities	Number of Annotations		Protein class	GO class	Number of GO concepts
	rna	46	10550		protein	molecular_function	195
	dna	118	2901		protein	cellular_component	38
	gene	1079	17692		protein	biological_process	198
	technique	127	5184		transcription_factor	molecular_function	28
	compound	404	33165		transcription_factor	cellular_component	5
	enzyme	302	10942		transcription_factor	biological_process	41
	reaction	50	1081		enzyme	molecular_function	189
	state	89	11858		enzyme	cellular_component	22
	protein	349	11201		enzyme	biological_process	166
	transcription_factor	49	2258
	organism	82	2994
		2695	109826		MultiFun class	Number of MultiFun concepts
					BC-1	613
					BC-2	399
					BC-3	244
	Biological class	Number of Entities	Number of Annotations		BC-4	109
	genetic components	1243	31143		BC-5	168
	gene products	700	24401		BC-6	203
	small molecules	404	33165		BC-7	508
	techniques	127	5184		BC-8	42
		2474	93893		Conserved-Hypothetical-ORFs	14
					Conserved-ORFs	39
					Interrupted-Genes	1
					ORFs	29
					Pseudo-Genes	3
