# Supplementary material for: Stringent response of Escherichia coli: revisiting the bibliome using literature mining
Source: Microb Inform Exp. 2011 Dec 30;1:14. doi: 10.1186/2042-5783-1-14 (PMC3372295; doi:10.1186/2042-5783-1-14)
Supplement: Additional file 3 — An Excel file with the list of co-annotations between ppGpp, (p)ppGpp and ppGpp nucleotides and gene products. [file 2042-5783-1-14-S3.XLSX]

## Sheet: Co-annotation
Co-annotations: (p)ppGpp molecules with gene products
ppGpp			(p)ppGpp			pppGpp
Protein	Freq co-annotation (%)		Protein	Freq co-annotation (%)		Protein	Freq co-annotation (%)
rela-monomer	0.84		rela-monomer	0.93		rela-monomer	0.86
ribosome	0.72		ribosome	0.79		ribosome	0.82
rna polymerase, core enzyme	0.67		spot-monomer	0.67		rna polymerase, core enzyme	0.58
ribosome modulation factor	0.38		rna polymerase, core enzyme	0.64		spot-monomer	0.47
Rel	0.34		Rel	0.4		rel	0.43
spot-monomer	0.32		RNA polymerase, sigma S (sigma 38) factor	0.4		ribosome modulation factor	0.41
&beta;-galactosidase monomer	0.31		ribosome modulation factor	0.36		beta;-galactosidase monomer	0.31
ecori	0.28		&beta;-galactosidase monomer	0.33		ecori	0.27
&beta;-galactosidase	0.25		ecori	0.33		rna polymerase, sigma s (sigma 38) factor	0.27
bamhi	0.22		&beta;-galactosidase	0.29		bamhi	0.24
hindiii	0.21		bamhi	0.28		beta;-galactosidase	0.24
RNA polymerase, sigma S (sigma 38) factor	0.21		sigma factor	0.28		elongation factor tu	0.22
RNA polymerase, &beta; subunit	0.2		DNA-dependent ATPase I and helicase II	0.26		rnase	0.2
rnase	0.19		rnase	0.25		sigma factor	0.2
DNA-dependent ATPase I and helicase II	0.19		hindiii	0.24		50s ribosomal subunit stability factor	0.19
sigma factor	0.16		RNA polymerase, &beta; subunit	0.22		dna-dependent atpase i and helicase ii	0.16
dlp12 prophage; lysozyme	0.14		DNA strand exchange and recombination protein with protease and nuclease activity	0.19		gtpase that interacts with methylmalonyl-coa mutase	0.16
50S ribosomal subunit stability factor	0.14		gtpase that interacts with methylmalonyl-coa mutase	0.18		hindiii	0.16
elongation factor Tu	0.14		RNA polymerase, sigma 70 (sigma D) factor	0.15		rna polymerase, beta; subunit	0.16
DNA strand exchange and recombination protein with protease and nuclease activity	0.13		50S ribosomal subunit protein L11	0.14		50s ribosomal subunit	0.15
RNA polymerase, sigma 70 (sigma D) factor	0.1		bovine serum albumin	0.14		elongation factor g	0.15
dna-specific endonuclease i	0.1		dlp12 prophage; lysozyme	0.14		50s ribosomal subunit protein l11	0.14
bovine serum albumin	0.1		dnase i	0.14		predicted elongation factor	0.14
trna synthetase	0.1		dna-specific endonuclease i	0.14		alkaphospha-cplx	0.12
RNA polymerase-binding transcription factor	0.1		elongation factor Tu	0.14		dlp12 prophage; lysozyme	0.12
elongation factor G	0.09		50S ribosomal subunit	0.13		dna-specific endonuclease i	0.12
reverse transcriptase	0.09		50S ribosomal subunit stability factor	0.13		rna polymerase, sigma 70 (sigma d) factor	0.12
EcoRV	0.09		adenosinetriphosphatase	0.13		16s rrna m5c967 methyltransferase	0.11
alkaphospha-cplx	0.09		MdfA/Cmr MFS multidrug transporter	0.13		bovine serum albumin	0.11
Fur-Fe+2 transcriptional dual regulator	0.08		trna synthetase	0.13		ecorv	0.11
&beta;-lactamase; penicillin resistance	0.08		16s rrna m5c967 methyltransferase	0.11		elongation factor	0.11
predicted elongation factor	0.08		dna polymerase v	0.11		rna polymerase-binding transcription factor	0.11
transcription termination factor Rho monomer; polarity suppressor	0.08		EcoRV	0.11		sali	0.11
penicillin-binding protein	0.08		elongation factor G	0.11		adenosinetriphosphatase	0.09
KanR	0.08		ppk-cplx	0.11		dna polymerase v	0.09
50S ribosomal subunit	0.08		reverse transcriptase	0.11		dnase i	0.09
dnase i	0.08		SalI	0.11		trna synthetase	0.09
Fis DNA binding transcriptional dual regulator	0.08		alkaphospha-cplx	0.1		dna strand exchange and recombination protein with protease and nuclease activity	0.08
MdfA/Cmr MFS multidrug transporter	0.08		exopolyphosphatase monomer	0.1		dnaa transcriptional dual regulator	0.08
50S ribosomal subunit protein L11	0.08		Fis DNA binding transcriptional dual regulator	0.1		ecoki restriction-modification system	0.08
dna polymerase v	0.07		Gpp	0.1		fis dna binding transcriptional dual regulator	0.08
XhoI	0.07		hydroperoxidase i	0.1		gpp	0.08
taq polymerase	0.07		KanR	0.1		iles-monomer	0.08
gtpase that interacts with methylmalonyl-coa mutase	0.07		ppk	0.1		pppgpphydro-cplx	0.08
16s rrna m5c967 methyltransferase	0.06		ppx-cplx	0.1		rsh	0.08
TetR	0.06		predicted elongation factor	0.1		t7 rna polymerase	0.08
iles-monomer	0.06		RNA polymerase-binding transcription factor	0.1		xhoi	0.08
protein chain initiation factor IF-2	0.06		Rsh	0.1		dlp12 prophage; predicted integrase	0.07
ComE	0.06		t7 rna polymerase	0.1		essential cell division protein ftsz	0.07
XbaI	0.06		taq polymerase	0.1		exopolyphosphatase monomer	0.07
ndei	0.06		DLP12 prophage; predicted integrase	0.08		fur-fe+2 transcriptional dual regulator	0.07
ppk-cplx	0.06		elongation factor	0.08		hydroperoxidase i	0.07
NdeI	0.06		GTPase involved in DNA replication and ribosome assembly	0.08		imp-dehydrog-cplx	0.07
ribonuclease g (rnase g)	0.06		H-NS transcriptional dual regulator	0.08		kanr	0.07
transcription termination/antitermination L factor	0.06		kpni	0.08		leus-monomer	0.07
ecoki restriction-modification system	0.06		NdeI	0.08		mdfa/cmr mfs multidrug transporter	0.07
RNA polymerase, &beta;' subunit	0.06		ndei	0.08		penicillin-binding protein	0.07
translation initiation factor	0.06		Spo	0.08		ppk	0.07
SalI	0.06		xbai	0.08		ppk-cplx	0.07
xbai	0.06		XbaI	0.08		ppx-cplx	0.07
elongation factor	0.06		apo-[acyl carrier protein]	0.07		protein chain initiation factor if-2	0.07
H-NS transcriptional dual regulator	0.06		CRP transcriptional dual regulator	0.07		reverse transcriptase	0.07
DLP12 prophage; predicted integrase	0.06		essential cell division protein FtsZ	0.07		taq polymerase	0.07
subunit of E1(0) component of 2-oxoglutarate dehydrogenase	0.06		Fur-Fe+2 transcriptional dual regulator	0.07		transcription termination factor rho monomer; polarity suppressor	0.07
chaperone Hsp70; DNA biosynthesis; autoregulated heat shock proteins	0.06		hydroperoxidii-cplx	0.07		transcription termination/antitermination l factor	0.07
t7 rna polymerase	0.06		penicillin-binding protein	0.07		chaperone hsp70; dna biosynthesis; autoregulated heat shock proteins	0.05
IgG	0.06		pppgpphydro-cplx	0.07		gfp	0.05
adenosinetriphosphatase	0.06		RNA polymerase, &beta;' subunit	0.07		h-ns transcriptional dual regulator	0.05
DnaA transcriptional dual regulator	0.06		transcription termination/antitermination L factor	0.07		ncoi	0.05
IHF transcriptional dual regulator	0.05		translation initiation factor	0.07		ndei	0.05
vals-monomer	0.05		XhoI	0.07		nucleotidase	0.05
cell shape; peptidoglycan synthetase; penicillin-binding protein 2	0.05		adenylatecyc-monomer	0.06		pii	0.05
kpni	0.05		chaperone Hsp70; DNA biosynthesis; autoregulated heat shock proteins	0.06		rna polymerase, beta;' subunit	0.05
prolipoprotein signal peptidase ii	0.05		ComE	0.06		seryl-trna synthetase	0.05
30S ribosomal subunit protein S5	0.05		DnaA transcriptional dual regulator	0.06		spo	0.05
TnlO	0.05		ecoki restriction-modification system	0.06		subunit of e1(0) component of 2-oxoglutarate dehydrogenase	0.05
Gpp	0.05		GFP	0.06		translation initiation factor	0.05
t4 polynucleotide kinase	0.05		HincII	0.06		vals-monomer	0.05
GFP	0.05		iles-monomer	0.06		xbai	0.05
essential cell division protein FtsZ	0.05		LacI transcriptional repressor	0.06		30s ribosomal subunit protein s12	0.04
Rsh	0.05		LexA transcriptional repressor	0.06		6-phospho-beta;-glucosidase; cryptic	0.04
protein chain elongation factor EF-Ts	0.04		NcoI	0.06		cell shape; peptidoglycan synthetase; penicillin-binding protein 2	0.04
hydroperoxidase i	0.04		nucleoside diphosphate kinase	0.06		cody	0.04
t4 dna ligase	0.04		permease	0.06		come	0.04
Qin prophage; antitoxin of the RelE-RelB toxin-antitoxin system and transcriptional repressor of relBEF	0.04		polynucleotide phosphorylase monomer	0.06		crp transcriptional dual regulator	0.04
n-acetylmuramoyl-l-alanine amidase 1	0.04		rna polymerase, sigma 70 (sigma d) factor	0.06		dna gyrase	0.04
ppx-cplx	0.04		seryl-tRNA synthetase	0.06		dna polymerase iii, epsilon; subunit	0.04
Lrp-Leucine transcriptional dual regulator	0.04		SpeI	0.06		flagellar biosynthesis, initiation of hook assembly	0.04
hydroperoxidii-cplx	0.04		s-ribosylhomocysteine lyase (ai-2 synthesis protein)	0.06		gtpase involved in dna replication and ribosome assembly	0.04
CRP transcriptional dual regulator	0.04		subunit of E1(0) component of 2-oxoglutarate dehydrogenase	0.06		GTPase involved in DNA replication and ribosome assembly	0.04
rna polymerase, sigma 70 (sigma d) factor	0.04		t7 polymerase	0.06		gutm transcriptional activator	0.04
seryl-tRNA synthetase	0.04		transcription termination factor Rho monomer; polarity suppressor	0.06		hincii	0.04
EcoKI restriction-modification system	0.04		30S ribosomal subunit protein S12	0.04		membrane atpase of the minc-mind-mine system that regulates septum placement	0.04
leus-monomer	0.04		6-phospho-&beta;-glucosidase; cryptic	0.04		nucleoside diphosphate kinase	0.04
dna polymerase i	0.04		cell shape; peptidoglycan synthetase; penicillin-binding protein 2	0.04		peptidyl transferase	0.04
ClaI	0.04		chaperone	0.04		permease	0.04
exopolyphosphatase monomer	0.04		ClpP	0.04		phosphodiesterase	0.04
pppgpphydro-cplx	0.03		CodY	0.04		polynucleotide phosphorylase monomer	0.04
Spo	0.03		CspA transcriptional activator	0.04		qin prophage; antitoxin of the rele-relb toxin-antitoxin system and transcriptional repressor of relbef	0.04
dna primase	0.03		dna adenine methylase	0.04		ribonuclease g (rnase g)	0.04
protein chain initiation factor if-2	0.03		dna polymerase iii, &epsilon; subunit	0.04		rna polymerase, sigma 70 (sigma d) factor	0.04
SdiA transcriptional dual regulator	0.03		EcoKI restriction-modification system	0.04		saci	0.04
clpxp	0.03		elastase	0.04		sdia transcriptional dual regulator	0.04
apo-[acyl carrier protein]	0.03		excision nuclease subunit A	0.04		spei	0.04
outer membrane protease vii (outer membrane protein 3b)	0.03		glyceraldehyde 3-phosphate dehydrogenase-A monomer	0.04		s-ribosylhomocysteine lyase (ai-2 synthesis protein)	0.04
ecotin monomer; serine protease inhibitor	0.03		GutM transcriptional activator	0.04		t4 dna ligase	0.04
6-phospho-&beta;-glucosidase; cryptic	0.03		IgG	0.04		t7 polymerase	0.04
bcr multidrug mfs transporter	0.03		IHF transcriptional dual regulator	0.04		tnaa	0.04
LacI transcriptional repressor	0.03		imp-dehydrog-cplx	0.04		trypsin	0.04
chloramphenicol acetyltransferase	0.03		KatE	0.04		30s ribosomal subunit	0.03
ClpP	0.03		LasB	0.04		30s ribosomal subunit protein s1	0.03
KatE	0.03		LasI	0.04		30s ribosomal subunit protein s5	0.03
membrane ATPase of the MinC-MinD-MinE system that regulates septum placement	0.03		LasR	0.04		acetolactsyniii-cplx	0.03
Lon	0.03		leus-monomer	0.04		adenylatecyc-monomer	0.03
superox-dismutfe-cplx	0.03		Lon	0.04		adenylosuccinate synthetase	0.03
SOS cell division inhibitor	0.03		MarR-salicylate	0.04		amv reverse transcriptase	0.03
pglycdehydrog-cplx	0.03		modulator of rnase ii stability	0.04		apha-cplx	0.03
NcoI	0.03		Ndk	0.04		atp-binding protein with possible role in replication	0.03
nucleotidase	0.03		OmpR transcriptional dual regulator	0.04		avai	0.03
dna gyrase	0.03		polynucleotide kinase	0.04		chaperone with dnak; heat shock protein	0.03
aminoacyltrna synthetase	0.03		protein chain elongation factor EF-Ts	0.04		clpb chaperone	0.03
MalE	0.03		protein chain initiation factor IF-2	0.04		clpp	0.03
30S ribosomal subunit protein S12	0.03		Qin prophage; antitoxin of the RelE-RelB toxin-antitoxin system and transcriptional repressor of relBEF	0.04		crp-camp transcriptional dual regulator	0.03
CRP-cAMP transcriptional dual regulator	0.03		recg, dna helicase, resolution of holliday junctions, branch migration	0.04		dihydropteridine reductase monomer	0.03
outer membrane protein 3a (II*;G;d)	0.03		RhlI	0.04		dna adenine methylase	0.03
stationary phase nucleoid protein that sequesters iron and protects DNA from damage	0.03		RNA polymerase, sigma 54 (sigma N) factor	0.04		dna polymerase i	0.03
sequenase	0.03		rnases	0.04		dna primase	0.03
StrR	0.03		SacI	0.04		ecor	0.03
ILES-MONOMER	0.03		SOS cell division inhibitor	0.04		envz	0.03
TnaA	0.03		sphi	0.04		essential cell division protein ftsa	0.03
peptidyl transferase	0.03		SphI	0.04		essential cell division protein ftsq	0.03
mltd membrane-bound lytic murein transglycosylase d	0.03		superox-dismutfe-cplx	0.04		G7454-MONOMER	0.03
s1 nuclease	0.03		t4 dna ligase	0.04		glutathione s-transferase	0.03
chaperone	0.03		t4 polynucleotide kinase	0.04		glyceraldehyde 3-phosphate dehydrogenase-a monomer	0.03
glyceraldehyde 3-phosphate dehydrogenase-A monomer	0.03		TetR	0.04		green fluorescent protein	0.03
permease	0.03		trypsin	0.04		gtp-binding protein	0.03
PII	0.03		urease	0.04		hydroperoxidii-cplx	0.03
dna adenine methylase	0.03		&beta;-lactamase; penicillin resistance	0.03		igg	0.03
ppk	0.03		30S ribosomal subunit protein S1	0.03		ihf transcriptional dual regulator	0.03
HincII	0.03		30S ribosomal subunit protein S15	0.03		kate	0.03
dna polymerase iii, &epsilon; subunit	0.03		30S ribosomal subunit protein S5	0.03		kpni	0.03
RNA polymerase, sigma 32 (sigma H) factor	0.03		30S ribosomal subunit protein S6	0.03		laci transcriptional repressor	0.03
LexA transcriptional repressor	0.03		acetatekina-monomer	0.03		lipoprotein	0.03
imp-dehydrog-cplx	0.03		adhesin	0.03		lon	0.03
essential cell division protein FtsA	0.02		aldose1epim-monomer	0.03		lrp-leucine transcriptional dual regulator	0.03
cytochrome c oxidase	0.02		aminoacyltrna synthetase	0.03		modulator of rnase ii stability	0.03
GTPase involved in DNA replication and ribosome assembly	0.02		AmtB	0.03		nacglctrans-monomer	0.03
modulator of rnase ii stability	0.02		AraC	0.03		nalr	0.03
AmtB	0.02		branch migration of Holliday structures; repair	0.03		ndk	0.03
sphi	0.02		ClaI	0.03		nrui	0.03
MarR-salicylate	0.02		clpp serine protease	0.03		ompr transcriptional dual regulator	0.03
protein chain initiation factor IF-1	0.02		CreC	0.03		oropribtrans-cplx	0.03
transglycosylase associated protein	0.02		CRP-cAMP transcriptional dual regulator	0.03		ospa	0.03
acetolactsyniii-cplx	0.02		cytochrome c oxidase	0.03		outer membrane lipoprotein	0.03
adenylatecyc-monomer	0.02		dihydropteridine reductase monomer	0.03		outer membrane protein 3a (ii*;g;d)	0.03
nucleoside diphosphate kinase	0.02		dna gyrase	0.03		oxyr transcriptional dual regulator	0.03
flagellar biosynthesis, initiation of hook assembly	0.02		dna polymerase i	0.03		penicillin-binding protein 1a	0.03
stringent starvation protein A	0.02		dna primase	0.03		phage lambda replication; host dna synthesis; heat shock protein; protein repair	0.03
PhoR	0.02		dna-binding, atp-dependent protease la	0.03		phage t7 rna polymerase	0.03
chaperone with DnaK; heat shock protein	0.02		ecotin monomer; serine protease inhibitor	0.03		phou phosphate transport system protein	0.03
SpeI	0.02		endodeoxyribonuclease RUS (Holliday junction resolvase)	0.03		polynucleotide kinase	0.03
ATP-binding protein with possible role in replication	0.02		envz	0.03		predicted protamine-like protein	0.03
NruI	0.02		essential cell division protein FtsA	0.03		prolipoprotein signal peptidase ii	0.03
RhlI	0.02		essential cell division protein FtsQ	0.03		protein chain elongation factor EF-Ts	0.03
GroES, chaperone binds to Hsp60 in pres. Mg-ATP, suppressing its ATPase activity	0.02		FepA, outer membrane receptor for ferric enterobactin (enterochelin) and colicins B and D	0.03		protein chain elongation factor ef-ts	0.03
rna polymerase, sigma 54 (sigma n) factor	0.02		flagellar biosynthesis, initiation of hook assembly	0.03		pyruvate kinase i	0.03
phage lambda replication; host DNA synthesis; heat shock protein; protein repair	0.02		G7454-MONOMER	0.03		qin prophage; cell division inhibition protein	0.03
trans-aconitate methyltransferase	0.02		GacA	0.03		rna polymerase, sigma 54 (sigma n) factor	0.03
30S ribosomal subunit protein S1	0.02		glutamatesyn-cplx	0.03		rnases	0.03
rnases	0.02		glutaminesyn-oligomer	0.03		rod shape-determining membrane protein; sensitivity to radiation and drugs	0.03
TrpR transcriptional repressor	0.02		glutathione s-transferase	0.03		s1 nuclease	0.03
sers-cplx	0.02		GLYCEROL-3-P-ACYLTRANSFER-MONOMER	0.03		scai	0.03
replicative DNA helicase	0.02		gmp synthetase	0.03		seqa, negative modulator of initiation of replication	0.03
OmpR transcriptional dual regulator	0.02		HflB	0.03		sos cell division inhibitor	0.03
EcoR	0.02		HYDROPEROXIDII-CPLX	0.03		supf	0.03
essential cell division protein FtsQ	0.02		lasb elastase	0.03		t4 polynucleotide kinase	0.03
LasR	0.02		lipoprotein	0.03		termination factor	0.03
FepA, outer membrane receptor for ferric enterobactin (enterochelin) and colicins B and D	0.02		Lrp-Leucine transcriptional dual regulator	0.03		tetr	0.03
dna polymerase iv (y-family dna polymerase; translesion dna synthesis)	0.02		LuxI	0.03		tnlo	0.03
universal stress protein	0.02		MazF toxin of the MazF-MazE toxin-antitoxin system that exhibits ribonuclease activity	0.03		transcription termination factor nusg	0.03
recg, dna helicase, resolution of holliday junctions, branch migration	0.02		NalR	0.03		trpr transcriptional repressor	0.03
GacA	0.02		NruI	0.03		1-hydroxy-2-methyl-2-(e)-butenyl 4-diphosphate reductase	0.01
RNA polymerase, sigma 54 (sigma N) factor	0.02		NtrB	0.03		2-oxoglutarate dehydrogenase complex	0.01
invertase	0.02		NtrC transcriptional dual regulator	0.03		30s ribosomal subunit protein s10	0.01
LasI	0.02		nucleotidase	0.03		30s ribosomal subunit protein s15	0.01
SeqA, negative modulator of initiation of replication	0.02		OspA	0.03		30s ribosomal subunit protein s6	0.01
CodY	0.02		outer membrane protease vii (outer membrane protein 3b)	0.03		50s ribosomal subunit protein l10	0.01
GutM transcriptional activator	0.02		OxyR transcriptional dual regulator	0.03		50s ribosomal subunit protein l7	0.01
trypsin	0.02		peptidyl transferase	0.03		6bisphosphatase	0.01
phosphodiesterase	0.02		pglycdehydrog-cplx	0.03		acetatekina-monomer	0.01
CamR	0.02		phage t7 rna polymerase	0.03		acid phosphatase	0.01
LasB	0.02		PhoB transcriptional dual regulator	0.03		adenpribosyltran-cplx	0.01
glutamate dehydrogenase	0.02		phosphotransferase system enzyme IIA, regulates N metabolism	0.03		adenyl-kin-monomer	0.01
MluI	0.02		PII	0.03		adhesin	0.01
klenow polymerase	0.02		polynucleotide phosphorylase	0.03		agmatin-cplx	0.01
GLYCEROL-3-P-ACYLTRANSFER-MONOMER	0.02		primosome factor N'	0.03		aldose sugar dehydrogenase	0.01
glutamatesyn-cplx	0.02		prolipoprotein signal peptidase ii	0.03		aldose1epim-monomer	0.01
AraC	0.02		protein chain initiation factor if-2	0.03		alui	0.01
hpai	0.02		pyruvate kinase i	0.03		amidohydrolase	0.01
polynucleotide phosphorylase monomer	0.02		Qin prophage; toxin of the RelE-RelB toxin-antitoxin system	0.03		aminoacyltrna synthetase	0.01
SphI	0.02		recbcd	0.03		aminoglycoside phosphotransferase	0.01
adenylosuccinate synthetase	0.02		replicative DNA helicase	0.03		ammonium amt transporter	0.01
essential cell division protein FtsI; penicillin-binding protein 3	0.02		resolvasome	0.03		amtb	0.01
rod shape-determining membrane protein; sensitivity to radiation and drugs	0.02		RhlR	0.03		amyloglucosidase	0.01
avai	0.02		ribonuclease g (rnase g)	0.03		apo-[acyl carrier protein]	0.01
elastase	0.02		RNA polymerase, sigma 32 (sigma H) factor	0.03		arac	0.01
t7 polymerase	0.02		rna polymerase, sigma 54 (sigma n) factor	0.03		arob-monomer	0.01
glutaminesyn-oligomer	0.02		rod shape-determining membrane protein; sensitivity to radiation and drugs	0.03		arog	0.01
IysA	0.01		s1 nuclease	0.03		asl-monomer	0.01
PvuI	0.01		SdiA transcriptional dual regulator	0.03		aspartase-cplx	0.01
predicted synthetase/amidase	0.01		sequenase	0.03		aspartate kinase iii	0.01
membrane protein	0.01		sers-cplx	0.03		aspcarbtrans-cplx	0.01
OxyR transcriptional dual regulator	0.01		shikimate kinase i	0.03		atp : gtp pyrophosphate transferase	0.01
bacterioferritin monomer	0.01		SigB	0.03		atp-dependent rna helicase	0.01
envz	0.01		StrR	0.03		avaii	0.01
clpp serine protease	0.01		SupF	0.03		bali	0.01
Rob transcriptional activator	0.01		termination factor	0.03		bcr multidrug mfs transporter	0.01
ScaI	0.01		TnaA	0.03		beta;-lactamase; penicillin resistance	0.01
IpaD	0.01		trans-aconitate methyltransferase	0.03		boxa	0.01
cplx0-7695	0.01		transcription elongation factor GreA	0.03		branched-chain amino-acid aminotransferase	0.01
IncP	0.01		transcription termination factor NusG	0.03		bsteii	0.01
30s ribosomal subunit	0.01		Tsr	0.03		cagn	0.01
PhoB transcriptional dual regulator	0.01		universal stress global stress response regulator	0.03		cell division inhibitor of the minc-mind-mine and dicb-minc systems that regulate septum placement	0.01
3-isopropylmaldehydrog-cplx	0.01		universal stress protein	0.03		chaperone	0.01
glycerol-kin-cplx	0.01		vals-monomer	0.03		chloramphenicol acetyltransferase	0.01
transcription termination factor NusG	0.01		&delta;(2)-isopentenylpyrophosphate trna-adenosine transferase	0.01		citrate-si-synthase	0.01
enolase-cplx	0.01		2-oxoglutarate decarboxylase, thiamin-requiring	0.01		clai	0.01
endodeoxyribonuclease RUS (Holliday junction resolvase)	0.01		2-oxoglutarate dehydrogenase complex	0.01		clpp serine protease	0.01
NheI	0.01		3 - pyrophosphatase	0.01		clpxp	0.01
noti	0.01		30S ribosomal subunit	0.01		cplx0-248	0.01
MetR transcriptional dual regulator	0.01		30S ribosomal subunit protein S10	0.01		cplx0-7662	0.01
transcription elongation factor GreA	0.01		30s ribosomal subunit protein s15	0.01		cplx0-7695	0.01
lipoprotein	0.01		30s ribosomal subunit protein s6	0.01		creatine kinase	0.01
e1p-cplx	0.01		3-methyl-adenine dna glycosylase ii, inducible	0.01		crec	0.01
DNA-binding transcriptional repressor, Ni-binding	0.01		50S ribosomal subunit protein L7	0.01		cspa transcriptional activator	0.01
protein chain initiation factor IF-3	0.01		50s ribosomal subunit protein l7	0.01		cytochrome c oxidase	0.01
ArgT	0.01		6bisphosphatase	0.01		diaminopimdecarb-cplx	0.01
50S ribosomal subunit protein L10	0.01		6pglucondehydrog-cplx	0.01		dihydropteridine reductase	0.01
ClpA	0.01		ABC - type urea transport system	0.01		dna gyrase, subunit b	0.01
universal stress global stress response regulator	0.01		acetyl-coa synthetase (amp-forming)	0.01		dna polymerase i, 3' --> 5' polymerase, 5' --> 3' and 3' --> 5' exonuclease	0.01
DNA polymerase I, 3' --> 5' polymerase, 5' --> 3' and 3' --> 5' exonuclease	0.01		acyl carrier protein	0.01		dna polymerase iii, epsilon; subunit	0.01
IncQ	0.01		adenpribosyltran-cplx	0.01		dna topoisomerase i	0.01
HspR	0.01		adenylosuccinate synthetase	0.01		dna-binding protein; inhibition of replication at ter sites	0.01
SupF	0.01		AluI	0.01		dna-binding transcriptional repressor, ni-binding	0.01
rna synthetase	0.01		amidohydrolase	0.01		dna-binding, atp-dependent protease la	0.01
dna-binding, atp-dependent protease la	0.01		aminoglycoside phosphotransferase	0.01		ecotin monomer; serine protease inhibitor	0.01
amidohydrolase	0.01		ammonia permease	0.01		eg10851-monomer	0.01
GroEL, chaperone Hsp60, peptide-dependent ATPase, heat shock protein	0.01		ammonium Amt transporter	0.01		elastase	0.01
DNA repair; excision nuclease subunit B	0.01		AmtR	0.01		endonuclease of nucleotide excision repair	0.01
CspA transcriptional activator	0.01		amv reverse transcriptase	0.01		enterochelin esterase	0.01
aminoglycoside phosphotransferase	0.01		anti-sigma factor for FliA (sigma 28)	0.01		esha	0.01
dna polymerase iii, &epsilon; subunit	0.01		apha-cplx	0.01		essential cell division protein ftsi; penicillin-binding protein 3	0.01
phosphotransferase system enzyme IIA, regulates N metabolism	0.01		ArcA transcriptional dual regulator	0.01		excision nuclease subunit a	0.01
methyltransferase for 50s ribosomal subunit protein l11	0.01		AROB-MONOMER	0.01		fadr transcriptional dual regulator	0.01
IpaC	0.01		ArsR DNA binding transcriptional repressor	0.01		fepa, outer membrane receptor for ferric enterobactin (enterochelin) and colicins b and d	0.01
ClpXP	0.01		asl-monomer	0.01		fkbp-type peptidyl prolyl cis-trans isomerase	0.01
sarcosine oxidase	0.01		AsnC transcriptional dual regulator	0.01		flab	0.01
SeqZ	0.01		aspartase-cplx	0.01		flagellar biosynthesis; flagellin, filament structural protein	0.01
SoxS transcriptional dual regulator	0.01		aspartate kinase iii	0.01		fnr transcriptional dual regulator	0.01
dihydroxyaciddehydrat-cplx	0.01		ATP-binding protein with possible role in replication	0.01		formiminohydrolase	0.01
cytochrome b	0.01		atp-dependent dna helicase	0.01		fumarate-reductase	0.01
qor	0.01		ATP-dependent RNA helicase	0.01		furo	0.01
adenyl-kin-monomer	0.01		atpsyn-cplx	0.01		gaca	0.01
ClpB chaperone	0.01		avai	0.01		gapdh-a-cplx	0.01
thioesterase ii	0.01		avaii	0.01		glns-monomer	0.01
RF3	0.01		bacterioferritin monomer	0.01		glutamatesyn-cplx	0.01
agmatin-cplx	0.01		badh-cplx	0.01		glutaminesyn-oligomer	0.01
IpaB	0.01		BalI	0.01		glyohmetrans-cplx	0.01
cytochrome c protein	0.01		bcr multidrug mfs transporter	0.01		gmp synthetase	0.01
pyruvate kinase i	0.01		BoxA	0.01		gmp-syn-cplx	0.01
AROB-MONOMER	0.01		branch migration of Holliday structures; repair helicase	0.01		groel, chaperone hsp60, peptide-dependent atpase, heat shock protein	0.01
monomer0-341	0.01		BstEII	0.01		groes, chaperone binds to hsp60 in pres. mg-atp, suppressing its atpase activity	0.01
phycobiliprotein	0.01		CagN	0.01		hvra	0.01
clpap	0.01		carbon storage regulator; pleiotropic regulatory protein for carbon source metabolism	0.01		hydrogenase maturation protein, carbamoyl phosphate phosphatase	0.01
cysd	0.01		chemotaxis regulator transmitting signal to flagellar motor component	0.01		hyperosmotically inducible periplasmic protein	0.01
enterochelin esterase	0.01		cher-monomer	0.01		hypothetical protein	0.01
anthransyn-cplx	0.01		chloramphenicol acetyltransferase	0.01		ietase	0.01
pgk	0.01		citrate-si-synthase	0.01		invertase	0.01
FurO	0.01		ClgR	0.01		ipab	0.01
transcription elongation factor GreB	0.01		clp protease	0.01		ipac	0.01
cplx0-7662	0.01		clpa atp-dependent protease specificity component and chaperone	0.01		ipad	0.01
SacI	0.01		ClpB chaperone	0.01		iysa	0.01
endonuclease v (deoxyinosine 3'-endonuclease)	0.01		clpxp	0.01		klenow polymerase	0.01
l-cysteine desulfhydrase	0.01		copper - transporting atpase	0.01		kmri	0.01
endopeptidases	0.01		cplx0-245	0.01		lasb	0.01
Qin prophage; cell division inhibition protein	0.01		cplx0-248	0.01		lasb elastase	0.01
OdrC	0.01		cplx0-7662	0.01		lasi	0.01
transcription antitermination protein NusB	0.01		cplx0-7692	0.01		lasr	0.01
nitrogenase	0.01		cplx0-7695	0.01		leub	0.01
pyrnutranshydrogen-cplx	0.01		creatine kinase	0.01		lexa transcriptional repressor	0.01
haemolysin expression modulating protein	0.01		creatinine deaminase	0.01		l-glutamine:d-fructose-6-phosphate aminotransferase	0.01
homsuctran-cplx	0.01		crec	0.01		luxi	0.01
MreB	0.01		ctpsyn-cplx	0.01		major type 1 subunit fimbrin (pilin)	0.01
Qin prophage; toxin of the RelE-RelB toxin-antitoxin system	0.01		cysd	0.01		malate-dehase	0.01
longitudinal peptidoglycan synthesis/chromosome segregation-directing complex	0.01		cysteine synthase b	0.01		male	0.01
CreC	0.01		cyt-d-ubiox-cplx	0.01		mazf toxin of the mazf-maze toxin-antitoxin system that exhibits ribonuclease activity	0.01
EG10851-MONOMER	0.01		cytochrome b	0.01		membrane-associated protein	0.01
LuxR	0.01		cytochrome c protein	0.01		mlui	0.01
nacglctrans-monomer	0.01		cytochrome c1	0.01		mreb	0.01
clpa atp-dependent protease specificity component and chaperone	0.01		cyt-o-ubiox-cplx	0.01		mspi	0.01
aspkinihomoserdehydrogi-cplx	0.01		diacylglykin-cplx	0.01		multicopper oxidase with role in copper homeostasis	0.01
3 - pyrophosphatase	0.01		dihydropteridine reductase	0.01		mutl	0.01
papssulfotrans-cplx	0.01		DmpR	0.01		n-acetylmuramoyl-l-alanine amidase 1	0.01
adhesin	0.01		DNA gyrase, subunit B	0.01		nitrogenase	0.01
ComP	0.01		dna ligase	0.01		nri kinase	0.01
serine acetyltransferase monomer	0.01		DNA polymerase I, 3' --> 5' polymerase, 5' --> 3' and 3' --> 5' exonuclease	0.01		nsii	0.01
ClgR	0.01		dna polymerase iii, &epsilon; subunit	0.01		ntrb	0.01
sigma factor B	0.01		dna topoisomerase i	0.01		ntrc transcriptional dual regulator	0.01
s-ribosylhomocysteine lyase (ai-2 synthesis protein)	0.01		DNA-binding protein; inhibition of replication at Ter sites	0.01		ntrc-phosphorylated transcriptional dual regulator	0.01
NsiI	0.01		DNA-binding transcriptional repressor, Ni-binding	0.01		ompu	0.01
creatine phosphokinase	0.01		dna-binding, atp-dependent protease la	0.01		oppa-oligopeptide abc transporter substrate-binding	0.01
resolvasome	0.01		Dps complex; stationary phase nucleoid component that sequesters iron and protects DNA from damage	0.01		orncarbamtransferf-cplx	0.01
KmrI	0.01		DtxR	0.01		ospb	0.01
glycosylase	0.01		e1p-cplx	0.01		ospc	0.01
copper - transporting atpase	0.01		e2p-monomer	0.01		ospe	0.01
major type 1 subunit fimbrin (pilin)	0.01		eg10108-monomer	0.01		ospf	0.01
e2p-monomer	0.01		EG10851-MONOMER	0.01		outer membrane protease vii (outer membrane protein 3b)	0.01
transcription-repair coupling factor	0.01		eg11180	0.01		papssulfotrans-cplx	0.01
predicted dioxygenase	0.01		endodeoxyribonuclease rus (holliday junction resolvase)	0.01		pemk	0.01
SacII	0.01		endonuclease of nucleotide excision repair	0.01		peptide chain initiation	0.01
DmpR	0.01		enolase-cplx	0.01		periplasmic protein	0.01
Ppc	0.01		enterochelin esterase	0.01		pflactenz-monomer	0.01
primosomal replication protein N''	0.01		EshA	0.01		PflB	0.01
PadR	0.01		essential cell division protein FtsI; penicillin-binding protein 3	0.01		pgk	0.01
FadR transcriptional dual regulator	0.01		FadR transcriptional dual regulator	0.01		pglycdehydrog-cplx	0.01
CagN	0.01		fkbp-type peptidyl prolyl cis-trans isomerase	0.01		phob transcriptional dual regulator	0.01
cell division inhibitor of the MinC-MinD-MinE and DicB-MinC systems that regulate septum placement	0.01		FlaB	0.01		phor	0.01
dihydropteridine reductase monomer	0.01		flagellar biosynthesis; flagellin, filament structural protein	0.01		phosphotransferase system enzyme iia, regulates n metabolism	0.01
1-hydroxy-2-methyl-2-(E)-butenyl 4-diphosphate reductase	0.01		FlhDC transcriptional dual regulator	0.01		polynucleotide phosphorylase	0.01
6bisphosphatase	0.01		FNR transcriptional dual regulator	0.01		ppc	0.01
carbon storage regulator; pleiotropic regulatory protein for carbon source metabolism	0.01		formiminohydrolase	0.01		predicted synthetase/amidase	0.01
OspA	0.01		FruR transcriptional dual regulator	0.01		protein chain initiation factor if-1	0.01
BoxA	0.01		fumarate-reductase	0.01		protein chain initiation factor if-3	0.01
MALONYL-COA-ACP-TRANSACYL-MONOMER	0.01		fused nitric oxide dioxygenase and dihydropteridine reductase 2	0.01		protoporgenoxi-monomer	0.01
30S ribosomal subunit protein S4	0.01		g7106-monomer	0.01		putative transcriptional regulator	0.01
gelatinase	0.01		gluconokinase i	0.01		pyrnutranshydrogen-cplx	0.01
arof-cplx	0.01		glutamate decarboxylase b subunit	0.01		pyruvformly-cplx	0.01
glu6pdehydrog-monomer	0.01		glutamate dehydrogenase	0.01		pyruvoxid-cplx	0.01
DtxR	0.01		glutamine abc transporter	0.01		qin prophage; toxin of the rele-relb toxin-antitoxin system	0.01
Ndk	0.01		glutdecarboxb-cplx	0.01		quinolinate phosphoribosyltransferase	0.01
ctpsyn-cplx	0.01		glycosylase	0.01		quorum sensing transcriptional regulator of lysr-type	0.01
BglI	0.01		gmp-syn-cplx	0.01		qysa	0.01
gmp synthetase	0.01		green fluorescent protein	0.01		recg, dna helicase, resolution of holliday junctions, branch migration	0.01
gapdh-a-cplx	0.01		GroEL, chaperone Hsp60, peptide-dependent ATPase, heat shock protein	0.01		regulatory protein for the phage shock protein operon	0.01
t4 ligase	0.01		GTP-binding protein	0.01		relbbu	0.01
XcpY	0.01		heat shock protease	0.01		replicative dna helicase	0.01
eg11180	0.01		Holliday junction nuclease; resolution of structures; repair	0.01		rf3	0.01
branched-chain amino-acid aminotransferase	0.01		HspR	0.01		rhli	0.01
pdxk-cplx	0.01		HvrA	0.01		ribulokin-cplx	0.01
LuxI	0.01		hyperosmotically inducible periplasmic protein	0.01		rna methyltransferase	0.01
QscR	0.01		hypothetical protein	0.01		rna polymerase, sigma 32 (sigma h) factor	0.01
StuI	0.01		hypoxanthine-guanine phosphoribosyltransferase	0.01		rna polymerase, sigma s (sigma 38) factor	0.01
AmtR	0.01		ietase	0.01		rna synthetase	0.01
pol iv	0.01		IncP	0.01		rnase iii	0.01
SigB	0.01		IncQ	0.01		scaffold protein involved in iron-sulfur cluster assembly	0.01
XylR transcriptional activator	0.01		invertase	0.01		SecD	0.01
periplasmic protein	0.01		IpaB	0.01		SecF	0.01
WppG	0.01		IpaC	0.01		sequenase	0.01
hydrogenase maturation protein, carbamoyl phosphate phosphatase	0.01		IpaD	0.01		sfic	0.01
MerR	0.01		l-cysteine desulfhydrase	0.01		shikimate kinase i	0.01
HYDROPEROXIDII-CPLX	0.01		l-glutamine:d-fructose-6-phosphate aminotransferase	0.01		soxs transcriptional dual regulator	0.01
cysteine synthase b	0.01		l-lactdehydrogfmn-monomer	0.01		sphi	0.01
cplx0-7692	0.01		LuxR	0.01		ssdna and dsdna binding, atp binding	0.01
nitrate reductase z	0.01		major type 1 subunit fimbrin (pilin)	0.01		stationary phase nucleoid protein that sequesters iron and protects dna from damage	0.01
cyt-o-ubiox-cplx	0.01		malate-dehase	0.01		streptokinase	0.01
ornithine cyclodeaminase	0.01		MalE	0.01		stringent starvation protein a	0.01
RNA polymerase sigma 70	0.01		MecR	0.01		strr	0.01
HflB	0.01		membrane ATPase of the MinC-MinD-MinE system that regulates septum placement	0.01		styi	0.01
aldose sugar dehydrogenase	0.01		membrane-associated protein	0.01		succcoasyn	0.01
DNA recombination protein	0.01		MerR	0.01		superox-dismutfe-cplx	0.01
chorismutprephendehydrog-cplx	0.01		MluI	0.01		t4 dna polymerase	0.01
chloramphenicol transacetylase	0.01		MreB	0.01		t4 ligase	0.01
TrhO	0.01		MspI	0.01		tcpa	0.01
l-lactdehydrogfmn-monomer	0.01		multicopper oxidase with role in copper homeostasis	0.01		toxr	0.01
MutL	0.01		MutL	0.01		toxt	0.01
glyohmetrans-cplx	0.01		nadh:ubiquinone oxidoreductase i	0.01		trans-aconitate methyltransferase	0.01
NtrC transcriptional dual regulator	0.01		nadh:ubiquinone oxidoreductase ii	0.01		transaldolb-cplx	0.01
avaii	0.01		nitrate reductase z	0.01		transcription antitermination protein nusb	0.01
phenylalanyl-tRNA synthetase &alpha;-chain	0.01		nitrogen regulatory protein GlnK	0.01		transcription elongation factor grea	0.01
predicted protamine-like protein	0.01		nitrogenase	0.01		transcription termination factor rho	0.01
quorum sensing transcriptional regulator of LYSR-type	0.01		noti	0.01		trho	0.01
OmpU	0.01		nri kinase	0.01		trps-cplx	0.01
glutathione s-transferase	0.01		NsiI	0.01		trypsyn	0.01
amv reverse transcriptase	0.01		NtrC-Phosphorylated transcriptional dual regulator	0.01		tryptophan-cplx	0.01
NatI	0.01		OmpU	0.01		tsr	0.01
ArcB	0.01		oppa-oligopeptide abc transporter substrate-binding	0.01		urease	0.01
cytochrome c1	0.01		ornithine cyclodeaminase	0.01		wppg	0.01
DraI	0.01		OspB	0.01
badh-cplx	0.01		OspC	0.01
minor fimbrial subunit, D-mannose specific adhesin	0.01		OspE	0.01
nqor-cplx	0.01		OspF	0.01
NalR	0.01		outer membrane lipoprotein	0.01
shikimate kinase i	0.01		outer membrane protein 3a (II*;G;d)	0.01
nri kinase	0.01		PadR	0.01
trypsyn	0.01		papssulfotrans-cplx	0.01
MetJ transcriptional repressor	0.01		pdxk-cplx	0.01
tryptophan-cplx	0.01		PemK	0.01
BanI	0.01		penicillin-binding protein 1a	0.01
hmase	0.01		peptide chain initiation	0.01
diaminopimdecarb-cplx	0.01		peptide chain release factor RF2	0.01
pep-protein phosphotransferase system enzyme i	0.01		peptide transporter induced by carbon starvation	0.01
dlactdehydrognad-monomer	0.01		periplasmic protein	0.01
recfor complex	0.01		pflactenz-monomer	0.01
&alpha;-glycosidase	0.01		PflB	0.01
SapI	0.01		phage lambda replication; host DNA synthesis; heat shock protein; protein repair	0.01
pyrimidine deoxynucleoside triphosphate pyrophosphohydrolase	0.01		PhoR	0.01
phage t7 rna polymerase	0.01		phosacetyltrans-cplx	0.01
g7106-monomer	0.01		phosphoglycerol transferase i	0.01
hypothetical protein	0.01		PhoU phosphate transport system protein	0.01
serine acetyltransferase	0.01		predicted dioxygenase	0.01
nitrogen regulatory protein GlnK	0.01		predicted protamine-like protein	0.01
CysB transcriptional dual regulator	0.01		predicted synthetase/amidase	0.01
SfiC	0.01		predicted Zn(II) transporter	0.01
taqi	0.01		protoporgenoxi-monomer	0.01
outer membrane lipoprotein	0.01		ptsg	0.01
multicopper oxidase with role in copper homeostasis	0.01		putative transcriptional regulator	0.01
XbsI	0.01		pyrnutranshydrogen-cplx	0.01
RsaI	0.01		pyruvformly-cplx	0.01
LeuO transcriptional dual activator	0.01		pyruvoxid-cplx	0.01
green fluorescent protein	0.01		Qin prophage; cell division inhibition protein	0.01
membrane-associated protein	0.01		QscR	0.01
XcpR	0.01		quinolinate phosphoribosyltransferase	0.01
EshA	0.01		quorum sensing transcriptional regulator of LYSR-type	0.01
rna methyltransferase	0.01		recombinase, DNA renaturation	0.01
Dps complex; stationary phase nucleoid component that sequesters iron and protects DNA from damage	0.01		regulator of RpoS	0.01
polynucleotide kinase	0.01		regulatory protein for the phage shock protein operon	0.01
50S ribosomal subunit protein L7	0.01		RelBbu	0.01
Tsr	0.01		rna methyltransferase	0.01
ToxT	0.01		RNA polymerase sigma 70	0.01
QysA	0.01		rna polymerase, sigma s (sigma 38) factor	0.01
t4 dna polymerase	0.01		rnase iii	0.01
streptokinase	0.01		SacII	0.01
MboH	0.01		sarcosine oxidase	0.01
glns-monomer	0.01		scaffold protein involved in iron-sulfur cluster assembly	0.01
aspcarbtrans-cplx	0.01		SecA	0.01
primosome factor N'	0.01		SecD	0.01
eg10108-monomer	0.01		SecF	0.01
DdeI	0.01		SeqA, negative modulator of initiation of replication	0.01
phycobiliproteinase	0.01		shikimate kinase ii	0.01
transcription termination factor Rho	0.01		sigma factor B	0.01
pronase	0.01		ssDNA and dsDNA binding, ATP binding	0.01
TrpR-Tryptophan transcriptional repressor	0.01		stationary phase nucleoid protein that sequesters iron and protects DNA from damage	0.01
6pglucondehydrog-cplx	0.01		streptokinase	0.01
FNR transcriptional dual regulator	0.01		stress protein involved in resistance to UV irradiation	0.01
termination factor	0.01		StyI	0.01
recbcd	0.01		succcoasyn	0.01
shikimate kinase ii	0.01		sulfite-reduct-cplx	0.01
WhiA	0.01		t4 dna polymerase	0.01
BalI	0.01		t4 ligase	0.01
ribulokin-cplx	0.01		TcpA	0.01
creatine kinase	0.01		thioesterase ii	0.01
fused nitric oxide dioxygenase and dihydropteridine reductase 2	0.01		ToxR	0.01
rna polymerase, sigma s (sigma 38) factor	0.01		ToxT	0.01
ApaI	0.01		transaldolb-cplx	0.01
pglucisom	0.01		transcription antitermination protein NusB	0.01
30S ribosomal subunit protein S10	0.01		transcription elongation factor GreB	0.01
30S ribosomal subunit protein S15	0.01		transcription termination factor Rho	0.01
NsrR transcriptional repressor	0.01		transcription-repair coupling factor	0.01
30S ribosomal subunit protein S6	0.01		TrpR transcriptional repressor	0.01
clp protease	0.01		trps-cplx	0.01
nuclease-s1	0.01		universal stress protein UP12	0.01
peptide transporter induced by carbon starvation	0.01		VsmR	0.01
BstEII	0.01		WhiA	0.01
FspI	0.01		WppG	0.01
formiminohydrolase	0.01		XcpR	0.01
HvrA	0.01		XcpY	0.01
Holliday junction nuclease; resolution of structures; repair	0.01		XylR transcriptional activator	0.01
TcpA	0.01		YoeB-YefM toxin-antitoxin complex and DNA binding transcriptional repressor.	0.01
lasb elastase	0.01
hmp-p-kin-cplx	0.01
MspI	0.01
MazF toxin of the MazF-MazE toxin-antitoxin system that exhibits ribonuclease activity	0.01
meta	0.01
GTP-binding protein	0.01
FlhDC transcriptional dual regulator	0.01
ssDNA and dsDNA binding, ATP binding	0.01
MazE antitoxin of the MazF-MazE toxin-antitoxin system	0.01
carbonic anhydrase 1	0.01
orncarbamtransferf-cplx	0.01
putative transcriptional regulator	0.01
3-methyl-adenine dna glycosylase ii, inducible	0.01
peptide chain release factor RF2	0.01
PhoU phosphate transport system protein	0.01
aspkiniihomoserdehydrogii-cplx	0.01
ArcA transcriptional dual regulator	0.01
KmrR	0.01
aspartate kinase iii	0.01
oropribtrans-cplx	0.01
NtrC-Phosphorylated transcriptional dual regulator	0.01
outer membrane protein X	0.01
atp-dependent dna helicase	0.01
rnase iii	0.01
NtrB	0.01
hydroxymetylase	0.01
NorR transcriptional dual regulator	0.01
gluconokinase i	0.01
DNA-binding protein; inhibition of replication at Ter sites	0.01
arog	0.01
30S ribosomal subunit	0.01
UmeA	0.01
IscR transcriptional dual regulator	0.01
trps-cplx	0.01
AccC	0.01
ribonuclease e	0.01
OxlO	0.01
dcmphmase	0.01
branch migration of Holliday structures; repair	0.01
DinJ-YafQ complex	0.01
LeuB	0.01
gmp-syn-cplx	0.01
exomuramidase	0.01
peptide chain initiation	0.01
apha-cplx	0.01
ToxR	0.01
atp : gtp pyrophosphate transferase	0.01
acid phosphatase	0.01
Clp	0.01
cardiolipsyn-monomer	0.01
creatinine deaminase	0.01
cplx0-245	0.01
StyI	0.01
ArsR DNA binding transcriptional repressor	0.01
2-oxoglutarate decarboxylase, thiamin-requiring	0.01
penicillin-binding protein 1a	0.01
FABH-MONOMER	0.01
amyloglucosidase	0.01
TniO	0.01
ammonia permease	0.01
RhlR	0.01
l-serine deaminase i	0.01
IytB	0.01
phosphoenolpyruvate : phosphotransferase	0.01
dna polymerase i, 3' --> 5' polymerase, 5' --> 3' and 3' --> 5' exonuclease	0.01
XmnI	0.01
regulator of RpoS	0.01
sulfite-reduct-cplx	0.01
ABC - type urea transport system	0.01
putative membrane-bound redox modulator that is induced by high pH	0.01
dihydroorotox-cplx	0.01
AluI	0.01
50s ribosomal subunit	0.01
AsnC transcriptional dual regulator	0.01
ietase	0.01
predicted Zn(II) transporter	0.01
MecR	0.01
OrfX	0.01
DNA replication inhibitor	0.01
CarA	0.01
excision nuclease subunit A	0.01
udpnacetylglucosamenolpyrtrans-monomer	0.01
PemK	0.01
DNA gyrase, subunit B	0.01
VsmR	0.01
ammonium Amt transporter	0.01
NaeI	0.01
urease	0.01
polynucleotide phosphorylase	0.01
