# Supplementary material for: Stringent response of Escherichia coli: revisiting the bibliome using literature mining
Source: Microb Inform Exp. 2011 Dec 30;1:14. doi: 10.1186/2042-5783-1-14 (PMC3372295; doi:10.1186/2042-5783-1-14)
Supplement: Additional file 4 — An Excel file comparing the extent of biological concepts described in the corpus and selected reviews. [file 2042-5783-1-14-S4.XLSX]

## Sheet: Reviews
*These reviews were selected because they have been highly cited by other articles with importance in this research area
PMID	Year	Journal	Authors	Title	Citations
19391118	2009	J Cell Physiol.	Wu J, Xie J.	Magic spot: (p) ppGpp	6
18359660	2008	Curr Opin Microbiol.	Srivatsan A, Wang JD.	Control of bacterial transcription, translation and replication by (p)ppGpp	78
18454629	2008	Annu Rev Microbiol.	Potrykus K, Cashel M.	(p)ppGpp: still magical?	134
16554711	2006	J Microbiol.	Jain V, Kumar M, Chatterji D.	ppGpp: stringent response and survival	57
15866041	2005	Trends Microbiol.	Magnusson LU, Farewell A, Nyström T.	ppGpp: a global regulator in Escherichia coli	232

## Sheet: two circle Venn
	Figure. This Venn diagram indicate the number of entities per class that were retrieved from the corpus and from the latest reviews considered to be relevant in this subject. The intersecting zone gives the number of entities that were simultaneously reported in these documents. For details see the next worksheets.
		Reviews							Corpus
		6	Compounds		33	Compounds		366	Compounds
		22*	Proteins		26	Proteins		321	Proteins
		2	Enzymes		9	Enzymes		295	Enzymes
		0	TFs		1	TFs		48	TFs
		4	Genes		15	Genes		1064	Genes
		1	RNA		5	RNA		40	RNA
		-	DNA		-	DNA		118	DNA
* Some are proteins from Bacillus subtilis
-	No DNA molecules were identified in the group of reviews under analysis

## Sheet: Compounds
Reviews	Corpus	Mutual
(p)ppApp	&beta;-d-galactose	(p)ppGpp
aminonapthalenesulfonate	&beta;-d-glucose	3-oxo-C12-homoserine lactone
fMet	(nh4)2so4	Adenosine
GDP-2’:3’ cyclic monophosphate	1-oleyl-2-lyso-phosphatidate	amino-acids
GTP 3’-diphosphate	2 - ketoacid	an acyl-homoserine lactone
pppGppp	2'-deoxyguanosine-5'-diphosphate	ATP
	2-hydroxybutyrate	Ca2+
	2-mercaptoethanol	carbohydrates
	2-oxobutanoate	carbon
	2-oxoglutarate	CO2
	3',5'-adp	CTP
	3-amino-1,2,4-triazole	fatty-acids
	4-hydroxybenzoate	Fe2+
	3-methyladenine	GDP
	3-phosphoglycerate	GTP
	3-phospho-hydroxypyruvate	Guanosine nucleotides
	5734-tetrahydroxyflavone	Lactose
	2-aminobutyrate	L-aspartate
	5-phosphoribosyl 1-pyrophosphate	lipid
	acetaldehyde	L-serine
	acetyl-coa	L-tryptophan
	6-alpha-d--1-4-alpha-d-glucano--glucan	Mg2+
	6-phospho-d-gluconate	Mn2+
	a diacylglycerol	NTP
	a menaquinone	Nucleotides
	a phosphatidylethanolamine	O2
	a ribonucleoside triphosphate	Pi
	4 - azaleucine	ppGpp
	3-4-dihydroxybenzoate	PPi
	a ubiquinone	pppGpp
	acetone	PPPi
	acceptors	Ribose
	acetate	Succinoglycan
	acetylene
	acetylphosphate
	acivicin
	actinomycin
	adenine
	adp
	ag+
	alcohols
	amdinocillin
	ammonia
	ammonium acetate
	ammonium chloride
	ammonium hydroxide
	amp
	ampicillin
	anthranilate
	arsenate
	aryl-alcohol
	auto inducer 2
	azaleucyl - adenylate
	bicarbonate
	biotin
	borate
	br-
	calcium pantothenate
	calmodulin
	carbamoyl-phosphate
	cardiolipin
	casamino acids
	catechol
	cd2+
	cdp
	cephaloridine
	cerulenin
	ch4
	chitin
	chloramphenicol
	chloride
	chlorobiocin
	chlorophylls
	chlortetracycline
	choline
	chorismate
	citrate
	coenzyme a
	cofactor
	cpd0-1589
	cpd0-1692
	cpd-10718
	cpd1f-2
	cpd-3561
	cpd-4210
	cpd-843
	cpd-9218
	cpd-9675
	creatine
	creatine-phosphate
	creatinine
	cuso4
	cyanate
	cyanocob(iii)alamin
	cyclic-amp
	cyclic-gmp
	cyclodextrins
	cystathionine
	cytidine
	cytosine
	d-alanine
	dansyl hydrazine
	d-arabinose
	datp
	dcmp
	dctp
	ddatp
	ddctp
	ddgtp
	ddttp
	decoyinine
	deoxycholate
	deoxy-ribonucleoside-triphosphates
	deoxyuridine
	d-erythro-imidazole-glycerol-phosphate
	d-fructose-6-phosphate
	d-gluconate
	d-glyceraldehyde-3-phosphate
	d-glycerate
	diaminopixnelic acid
	diethylpyrocarbonate
	dihydroxyacetone phosphate
	diisopropyl fluorophosphate
	dimethyl sulfoxide
	dimethylbenzimidazole
	dimethylsulfide
	dipeptides
	d-isocitrate
	dithiothreitol
	di-trans,poly-cis-undecaprenyl diphosphate
	dl - serine hydroxamate
	d-lactate
	dl-mesodiaminopimelic acid
	d-mannitol
	d-mannose
	d-ribose-5-phosphate
	d-ribulose-5-phosphate
	dtdp
	dttp
	edta
	elemental-sulfur
	enterobactin
	erythromycin
	ethanol
	ethanolamine
	ethidium bromide
	ethylacetate
	ethylene glycol
	fes-centers
	fluoride
	formaldehyde
	formamide
	formate
	fructose
	gentamicin
	glcnac
	glucosamine
	glutarate
	glutathione disulfide
	glycerol
	glycerolphosphorylserine
	glycine
	glycolate
	glycylglycine
	guanine
	guanosine
	guanosine-5'-phosphate
	h+
	h2
	h2o
	h2o2
	hcl
	histone
	holomycin
	homoserine
	hsl
	hydrazine
	hydrogen cyanide
	hydroxylamine
	hypoxanthine
	idp
	imidazole
	indole
	indole_acetate_auxin
	indole-3-glycerol-phosphate
	indolmycin
	inosine-5'-phosphate
	iptg
	isoleucine hydroxamate
	isoleucyl - adenylate
	isopentenyl diphosphate
	itp
	k+
	kanamycins
	kasugamycin
	kcl
	l-alanine
	l-arginine
	l-ascorbate
	l-asparagine
	l-canavanine
	l-carnitine
	l-cysteine
	l-cystine
	l-glutamate
	l-glutamine
	l-histidine
	l-homocysteine
	lipopolysaccharides
	l-isoleucine
	l-lactate
	l-leucine
	l-lysine
	l-methionine
	l-methionine-d,l-sulphoximine
	l-ornithine
	l-phenylalanine
	l-proline
	l-ribulose
	l-threonine
	l-tyrosine
	l-valine
	l-xylulose-5-phosphate
	malate
	maltose
	maltotriose
	mecillinam
	metal ions
	methanol
	mgcl2
	micrococcin
	mncl2
	monophosphate
	morpholinepropanesulfonic acid
	mupirocin
	murein
	myo-inositol
	na+
	na2hpo4
	nabh4
	n-acetylmuramate
	nacl
	nad+
	nadh
	nadp+
	nadph
	nalidixic acid
	naoh
	n-butanol
	neomycin
	nh4+
	nicotinamide
	nicotinamide mononucleotide
	nicotinate
	nitrate
	nitric oxide
	nitrite
	nitrogen
	nocardicin a
	norvaline
	novobiocin
	n-propanol
	nuc-5-phosphate
	nucleosides
	nucleotide triphosphate
	o2-
	oh-
	oleate
	oligopeptides
	orcinol-cpd
	orotate
	orthophosphoric acid
	oxaloacetate
	oxidant
	p4,i
	palmitate
	pantothenate
	penicillin
	peptide
	peptidoglycans
	pgpp
	phenol chloroform isoamyl alcohol
	phenolchloroform
	phenylmethanesulfonyl fluoride
	phenylmethylsulfonyl fluoride
	phosphatidylglycerol
	phosphatidyl-l-serine
	phosphoenolpyruvate
	phospholipids
	picolinate
	polyamines
	polyethylene glycol
	polypeptide
	polypeptone
	polyphosphates
	polysaccharides
	potassium morpholinopropanesulfonate
	potassium nitrate
	potassium phosphate
	ppgp
	pppapp
	pppIpp
	prephenate
	prm
	propionate
	protoheme ix
	pseudomonic acid
	purines
	puromycin
	putrescine
	pyridine
	pyridoxal
	pyridoxine
	pyrimidines
	pyruvate
	quinine sulfate
	riboflavin
	rifampicin
	s-adenosyl-l-homocysteine
	s-adenosyl-l-methionine
	salicylate
	sds
	serine hydroxamate
	shikimate
	sn-glycerol-3-phosphate
	sodium acetate
	sodium azide
	sodium dodecyl sulfate
	sodium hypochlorite
	spectinomycin
	spermidine
	spermine
	streptolydigin
	streptomycin
	succinate
	sucrose
	sugar
	sulfate
	taurine
	tetracycline
	tetrahydrofolate
	thiamin
	thiamine-phosphate
	thiocyanate
	thiols
	thiopeptin
	thiostrepton
	thiosulfate
	thymidine
	thymine
	toluene
	transall--octaprenyl diphosphate
	tricine
	triethylammonium acetate
	tris
	tunicamycin
	uracil
	uranyl acetate
	urea
	uridine
	uridine-5'-diphosphate
	uridine-5'-phosphate
	utp
	vancomycin
	xtp
	zn2+

## Sheet: Proteins
Reviews	Corpus	Mutual
anti-s70 factor Rsd	&alpha;-glycosidase	ribosome
cytochrome	&beta;-galactosidase monomer	30S ribosomal subunit
DnaC	1-hydroxy-2-methyl-2-(E)-butenyl 4-diphosphate reductase	50S ribosomal subunit
DNApolymerase III	30S ribosomal subunit protein S1	ACP
DnaT	30S ribosomal subunit protein S10	CgtA
Gfh1	30S ribosomal subunit protein S12	CodY
G-proteins	30S ribosomal subunit protein S15	DksA
IraP	30s ribosomal subunit protein s15	DnaK suppressor protein
LasR	30S ribosomal subunit protein S4	EF-G
ObgE	30S ribosomal subunit protein S5	EF-Tu
omega subunit	30S ribosomal subunit protein S6	GreA
RelP	30s ribosomal subunit protein s6	GreB
RelQ	50S ribosomal subunit protein L10	IF2
RsbT	50S ribosomal subunit protein L7	50S ribosomal subunit protein L11
RhlR	50s ribosomal subunit protein l7	70S ribosome
RsbW	50S ribosomal subunit stability factor	PriA
RsbX	a phosphoprotein	PriC
Rtp	ABC - type urea transport system	RecA
s-subunit	AccC	RNA polymerase β subunit
subunit a	adhesin	RssB
TraR	aldose sugar dehydrogenase	sigma factors
σE	AluI	apo-[acyl carrier protein]
	ammonium Amt transporter	RNA polymerase β’subunit
	AmtB	RNA polymerase, sigma 70 (sigma D) factor
	anti-sigma factor for FliA (sigma 28)	RNA polymerase, sigma 32 (sigma H) factor
	ApaI	RNA polymerase, sigma 54 (sigma N) factor
	AscI	RNA polymerase, sigma S (sigma 38) factor
	ATP-binding protein with possible role in replication
	ATP-dependent RNA helicase
	atpsyn-cplx
	bacterioferritin monomer
	bacteriophage lambda Bor protein homolog
	BalI
	BanI
	BglI
	bovine serum albumin
	BoxA
	branch migration of Holliday structures; repair
	branch migration of Holliday structures; repair helicase
	BstEII
	CagN
	CamR
	CarA
	carbon storage regulator; pleiotropic regulatory protein for carbon source metabolism
	cell division inhibitor of the MinC-MinD-MinE and DicB-MinC systems that regulate septum placement
	cell shape; peptidoglycan synthetase; penicillin-binding protein 2
	chaperone
	chaperone with DnaK; heat shock protein
	chemotaxis regulator transmitting signal to flagellar motor component
	ClaI
	ClgR
	Clp
	ClpA
	ClpB chaperone
	ClpP
	ClpXP
	ComB
	ComC
	ComE
	ComF
	ComP
	CreC
	crec
	CulJ
	cyt-d-ubiox-cplx
	cytochrome c protein
	cyt-o-ubiox-cplx
	DdeI
	dihydropteridine reductase monomer
	DinJ-YafQ complex
	DLP12 prophage; predicted integrase
	DmpR
	DNA gyrase, subunit B
	DNA polymerase I, 3' --> 5' polymerase, 5' --> 3' and 3' --> 5' exonuclease
	DNA recombination protein
	DNA repair; excision nuclease subunit B
	DNA replication inhibitor
	DNA-binding protein; inhibition of replication at Ter sites
	DNA-dependent ATPase I and helicase II
	Dps complex; stationary phase nucleoid component that sequesters iron and protects DNA from damage
	DraI
	DtxR
	EcoKI restriction-modification system
	EcoR
	EcoRV
	ecotin monomer; serine protease inhibitor
	eg10309
	EG10851-MONOMER
	eg11180
	elongation factor
	endodeoxyribonuclease RUS (Holliday junction resolvase)
	endodeoxyribonuclease rus (holliday junction resolvase)
	endonuclease of nucleotide excision repair
	EshA
	essential cell division protein FtsA
	essential cell division protein FtsI; penicillin-binding protein 3
	essential cell division protein FtsQ
	essential cell division protein FtsZ
	esterase
	excinuclease ABC, subunit C; repair of UV damage to DNA
	excision nuclease subunit A
	exopolyphosphatase monomer
	FABH-MONOMER
	FepA, outer membrane receptor for ferric enterobactin (enterochelin) and colicins B and D
	FlaB
	flagellar biosynthesis, initiation of hook assembly
	flagellar biosynthesis; flagellin, filament structural protein
	FliX
	fructose bisphosphate aldolase monomer
	FspI
	FurO
	fused nitric oxide dioxygenase and dihydropteridine reductase 2
	G7454-MONOMER
	GacA
	GFP
	glutamine abc transporter
	glyceraldehyde 3-phosphate dehydrogenase-A monomer
	GLYCEROL-3-P-ACYLTRANSFER-MONOMER
	Gpp
	green fluorescent protein
	GroEL, chaperone Hsp60, peptide-dependent ATPase, heat shock protein
	GroEL-GroES chaperonin complex
	GroES, chaperone binds to Hsp60 in pres. Mg-ATP, suppressing its ATPase activity
	GTP-binding protein
	haemolysin expression modulating protein
	HflB
	HincII
	Holliday junction nuclease; resolution of structures; repair
	HspR
	HtpG monomer
	HvrA
	hydrogenase maturation protein, carbamoyl phosphate phosphatase
	HYDROPEROXIDII-CPLX
	hyperosmotically inducible periplasmic protein
	hypothetical protein
	IgG
	ILES-MONOMER
	IlvA
	IncP
	IncQ
	IpaB
	IpaC
	IpaD
	IysA
	IytB
	KanR
	KatE
	KmrI
	KmrR
	LasB
	LasI
	LeuB
	lipoprotein
	Lon
	LuxI
	LuxR
	major type 1 subunit fimbrin (pilin)
	MalE
	MALONYL-COA-ACP-TRANSACYL-MONOMER
	MazE antitoxin of the MazF-MazE toxin-antitoxin system
	MazF toxin of the MazF-MazE toxin-antitoxin system that exhibits ribonuclease activity
	MboH
	MdfA/Cmr MFS multidrug transporter
	MecR
	membrane ATPase of the MinC-MinD-MinE system that regulates septum placement
	membrane protein
	membrane-associated protein
	MerR
	minor fimbrial subunit, D-mannose specific adhesin
	MluI
	MreB
	MspI
	MutL
	NaeI
	NalR
	NatI
	NcoI
	NdeI
	Ndk
	NheI
	nitrogen regulatory protein GlnK
	NruI
	NsiI
	NtcA
	NtcB
	NtrB
	NtrC-Phosphorylated transcriptional dual regulator
	OdrC
	OmpU
	oppa-oligopeptide abc transporter substrate-binding
	OrfX
	OrfY
	OrfZ
	OspA
	OspB
	OspC
	OspE
	OspF
	outer membrane lipoprotein
	outer membrane protein 3a (II*;G;d)
	outer membrane protein X
	OxlO
	PadR
	PemK
	penicillin-binding protein
	pep-protein phosphotransferase system enzyme i
	peptide chain initiation
	peptide chain release factor RF2
	peptide transporter induced by carbon starvation
	periplasmic chaperone, required for type 1 fimbriae
	periplasmic protein
	PflB
	phage lambda replication; host DNA synthesis; heat shock protein; protein repair
	phenylalanyl-tRNA synthetase &alpha;-chain
	PhoR
	phosphodiesterase
	phosphotransferase system enzyme IIA, regulates N metabolism
	PhoU phosphate transport system protein
	phycobiliprotein
	PII
	polynucleotide phosphorylase monomer
	Ppc
	predicted elongation factor
	predicted protamine-like protein
	predicted protein
	predicted signal transduction protein (SH3 domain)
	predicted Zn(II) transporter
	protein chain elongation factor EF-Ts
	protein chain initiation factor IF-1
	protein chain initiation factor IF-3
	putative membrane-bound redox modulator that is induced by high pH
	putative receptor
	putative transcriptional regulator
	PvuI
	pyrnutranshydrogen-cplx
	Qin prophage; antitoxin of the RelE-RelB toxin-antitoxin system and transcriptional repressor of relBEF
	Qin prophage; cell division inhibition protein
	Qin prophage; toxin of the RelE-RelB toxin-antitoxin system
	QscR
	QysA
	RecG, DNA helicase, resolution of Holliday junctions, branch migration
	recombinase, DNA renaturation
	reduced ferredoxin
	regulatory protein for the phage shock protein operon
	Rel
	RelBbu
	replicative DNA helicase
	RF3
	RhlI
	ribosome modulation factor
	rod shape-determining membrane protein; sensitivity to radiation and drugs
	RsaI
	Rsh
	SacI
	SacII
	SalI
	SapI
	scaffold protein involved in iron-sulfur cluster assembly
	ScaI
	SecA
	SecD
	SecF
	SeqA, negative modulator of initiation of replication
	SeqZ
	serine acetyltransferase monomer
	seryl-tRNA synthetase
	SfiC
	SigB
	sigma factor B
	SOS cell division inhibitor
	SpeI
	SphI
	Spo
	Spo0A
	ssDNA and dsDNA binding, ATP binding
	SstI
	stationary phase nucleoid protein that sequesters iron and protects DNA from damage
	stress protein involved in resistance to UV irradiation
	stringent starvation protein A
	StrR
	StuI
	StyI
	subunit of E1(0) component of 2-oxoglutarate dehydrogenase
	SupF
	TcpA
	termination factor
	TetR
	TnaA
	TniO
	TnlO
	ToxR
	ToxT
	transcription antitermination protein NusB
	transcription termination factor NusG
	transcription termination factor Rho
	transcription termination factor Rho monomer; polarity suppressor
	transcription termination/antitermination L factor
	transcription-repair coupling factor
	translation initiation factor
	TrhO
	trp operon leader peptide
	trypsin
	Tsr
	UmeA
	universal stress global stress response regulator
	universal stress protein
	universal stress protein UP12
	VsmR
	WhiA
	WppG
	XbaI
	XbsI
	XcpR
	XcpY
	XhoI
	XmnI
	YocJ
	YtxH
	YurL
	YurP
	YvyD

## Sheet: Enzymes
Reviews	Corpus	Mutual
FtsH	&beta;-galactosidase	RelA
DnaB	&beta;-lactamase; penicillin resistance	RNA polymerase
	&delta;(2)-isopentenylpyrophosphate trna-adenosine transferase	SpoT
	16s rrna m5c967 methyltransferase	IMP dehydrogenase
	2-oxoglutarate decarboxylase, thiamin-requiring	DNA primase
	2-oxoglutarate dehydrogenase complex	dna polymerase
	3 - pyrophosphatase	ClpXP
	3-isopropylmaldehydrog-cplx	aminoacyl tRNA synthases
	3-methyl-adenine dna glycosylase ii, inducible	GppA
	6bisphosphatase
	6pglucondehydrog-cplx
	6-phospho-&beta;-glucosidase; cryptic
	acetatekina-monomer
	acetohydroxy acid synthetase
	acetolactsyniii-cplx
	acetyl-coa synthetase (amp-forming)
	acid phosphatase
	adenine glycosylase; g.c --> t.a transversions
	adenosinetriphosphatase
	adenpribosyltran-cplx
	adenylatecyc-monomer
	adenyl-kin-monomer
	adenylosuccinate synthetase
	agmatin-cplx
	aldose1epim-monomer
	alkaphospha-cplx
	allose-6-phosphate isomerase / ribose-5-phosphate isomerase b
	amidohydrolase
	amineoxid-cplx
	aminoacyltrna synthetase
	aminoacyltrna synthetases
	aminoglycoside phosphotransferase
	ammonia permease
	amv reverse transcriptase
	amyloglucosidase
	anthransyn-cplx
	apha-cplx
	arof-cplx
	arog
	asl-monomer
	aspartase-cplx
	aspartate kinase iii
	aspcarbtrans-cplx
	aspkinihomoserdehydrogi-cplx
	aspkiniihomoserdehydrogii-cplx
	atp : gtp pyrophosphate transferase
	atp-dependent dna helicase
	atpsyn-cplx
	avai
	avaii
	badh-cplx
	bamhi
	bcr multidrug mfs transporter
	branched-chain amino-acid aminotransferase
	carbonic anhydrase 1
	cardiolipsyn-monomer
	cher-monomer
	chloramphenicol acetyltransferase
	chloramphenicol transacetylase
	chorismutprephendehydrog-cplx
	citrate-si-synthase
	clp protease
	clpa atp-dependent protease specificity component and chaperone
	clpap
	clpp serine protease
	copper - transporting atpase
	cplx0-244
	cplx0-245
	cplx0-248
	cplx0-7662
	cplx0-7692
	cplx0-7695
	creatine kinase
	creatine phosphokinase
	creatinine deaminase
	ctpsyn-cplx
	cyanase
	cysd
	cysteine synthase b
	cytochrome b
	cytochrome c oxidase
	cytochrome c1
	cytokinin oxidase
	dcmphmase
	deoxyribodipyrimidine photolyase (photoreactivation)
	diacylglykin-cplx
	diaminopimdecarb-cplx
	dihydrofolate reductase
	dihydroorotox-cplx
	dihydropteridine reductase
	dihydroxyaciddehydrat-cplx
	dlactdehydrognad-monomer
	dlp12 prophage; lysozyme
	dna adenine methylase
	dna gyrase
	dna ligase
	dna pol i
	dna polymerase i
	dna polymerase i, 3' --> 5' polymerase, 5' --> 3' and 3' --> 5' exonuclease
	dna polymerase iii, &epsilon; subunit
	dna polymerase iii, &epsilon; subunit
	dna polymerase iv (y-family dna polymerase; translesion dna synthesis)
	dna polymerase v
	dna sequenase
	dna topoisomerase i
	dna-binding, atp-dependent protease la
	dna-binding, atp-dependent protease la
	dnase i
	dna-specific endonuclease i
	e1p-cplx
	e2p-monomer
	ecoki restriction-modification system
	ecori
	eg10108-monomer
	elastase
	endonuclease v (deoxyinosine 3'-endonuclease)
	endopeptidases
	enolase-cplx
	enterochelin esterase
	envz
	exomuramidase
	exonuclease iii
	fhlmulti-cplx
	fkbp-type peptidyl prolyl cis-trans isomerase
	formiminohydrolase
	fumarate-reductase
	fused nitric oxide dioxygenase and dihydropteridine reductase 2
	g7106-monomer
	galactokin-monomer
	galactosyltransferase
	gapdh-a-cplx
	gelatinase
	glnd-monomer
	glns-monomer
	glu6pdehydrog-monomer
	glucokin-monomer
	gluconokinase i
	glutamate decarboxylase b subunit
	glutamate dehydrogenase
	glutamatesyn-cplx
	glutaminesyn-oligomer
	glutathione s-transferase
	glutathione-reduct-nadph-cplx
	glutdecarboxb-cplx
	glycerol-kin-cplx
	glycosylase
	glyohmetrans-cplx
	gmp synthetase
	gmp-syn-cplx
	gtpase that interacts with methylmalonyl-coa mutase
	heat shock protease
	hindiii
	hmase
	hmp-p-kin-cplx
	homsuctran-cplx
	hpai
	hydroperoxidase i
	hydroperoxidii-cplx
	hydroxymetylase
	hypoxanthine-guanine phosphoribosyltransferase
	ietase
	iles-monomer
	invertase
	isocithase-cplx
	klenow polymerase
	kpni
	l- and d-methionine uptake abc permease
	lasb elastase
	l-cysteine desulfhydrase
	leus-monomer
	l-glutamine:d-fructose-6-phosphate aminotransferase
	l-lactdehydrogfmn-monomer
	longitudinal peptidoglycan synthesis/chromosome segregation-directing complex
	l-serine deaminase i
	malate-dehase
	meta
	methionine adenosyltransferase
	methyltransferase for 50s ribosomal subunit protein l11
	mltd membrane-bound lytic murein transglycosylase d
	modulator of rnase ii stability
	monomer0-341
	multicopper oxidase with role in copper homeostasis
	n-acetylmuramoyl-l-alanine amidase 1
	nacglctrans-monomer
	nadh:ubiquinone oxidoreductase i
	nadh:ubiquinone oxidoreductase ii
	ndei
	nitrate reductase z
	nitritreduct-cplx
	nitrogenase
	noti
	nqor-cplx
	nri kinase
	nuclease-s1
	nucleoside diphosphate kinase
	nucleotidase
	orncarbamtransferf-cplx
	ornithine cyclodeaminase
	oropribtrans-cplx
	outer membrane protease vii (outer membrane protein 3b)
	p - hydroxybenzoate hydroxylase
	papssulfotrans-cplx
	pdxk-cplx
	penicillin-binding protein 1a
	pepcarbox-cplx
	pepcarboxykin-monomer
	peptidyl transferase
	permease
	pflactenz-monomer
	pgk
	pglucisom
	pglycdehydrog-cplx
	phage t7 rna polymerase
	phes-cplx
	phosacetyltrans-cplx
	phosphoenolpyruvate : phosphotransferase
	phosphoglycerol transferase i
	phycobiliproteinase
	pol iv
	polynucleotide kinase
	polynucleotide phosphorylase
	ppk
	ppk-cplx
	ppx-cplx
	predicted dioxygenase
	predicted synthetase/amidase
	prolipoprotein signal peptidase ii
	pronase
	protoporgenoxi-monomer
	ptsg
	pullulanase
	pyrimidine deoxynucleoside triphosphate pyrophosphohydrolase
	pyrnutranshydrogen-cplx
	pyruvate kinase i
	pyruvate kinase ii
	pyruvformly-cplx
	pyruvoxid-cplx
	qor
	quinolinate phosphoribosyltransferase
	recbc
	recbcd
	recfor complex
	recg, dna helicase, resolution of holliday junctions, branch migration
	resolvasome
	reverse transcriptase
	ribokinase
	ribonuclease e
	ribonuclease g (rnase g)
	ribulokin-cplx
	rna methyltransferase
	rna polymerase, sigma 54 (sigma n) factor
	rna synthetase
	rnase
	rnase iii
	rnases
	s1 nuclease
	sarcosine oxidase
	sealase
	sequenase
	serine acetyltransferase
	serine kinasephosphatase
	sers-cplx
	shikimate kinase i
	shikimate kinase ii
	sphi
	s-ribosylhomocysteine lyase (ai-2 synthesis protein)
	srna synthetase
	streptokinase
	succcoasyn
	sulfite-reduct-cplx
	superox-dismutfe-cplx
	t4 dna ligase
	t4 dna polymerase
	t4 ligase
	t4 polynucleotide kinase
	t7 polymerase
	t7 rna polymerase
	taq polymerase
	taqi
	thioesterase ii
	threonine deaminase
	trans-aconitate methyltransferase
	transaldolb-cplx
	transglycosylase associated protein
	trna synthetase
	trna-dihydrouridine synthase a
	trps-cplx
	trypsyn
	tryptophan-cplx
	udpnacetylglucosamenolpyrtrans-monomer
	urease
	uvrabc nucleotide excision repair complex
	vals-monomer
	xbai
	ycee drug mfs transporter

## Sheet: TFs
Reviews	Corpus	Mutual
	Ada transcriptional dual regulator	DnaA transcriptional dual regulator
	AmtR
	AraC
	ArcA transcriptional dual regulator
	ArcB
	ArgT
	ArsR DNA binding transcriptional repressor
	AsnC transcriptional dual regulator
	CRP transcriptional dual regulator
	CRP-cAMP transcriptional dual regulator
	CspA transcriptional activator
	CysB transcriptional dual regulator
	DNA-binding transcriptional repressor, Ni-binding
	FadR transcriptional dual regulator
	Fis DNA binding transcriptional dual regulator
	FlhDC transcriptional dual regulator
	FNR transcriptional dual regulator
	FruR transcriptional dual regulator
	Fur-Fe+2 transcriptional dual regulator
	GutM transcriptional activator
	H-NS transcriptional dual regulator
	IHF transcriptional dual regulator
	IscR transcriptional dual regulator
	LacI transcriptional repressor
	LasR
	LeuO transcriptional dual activator
	LexA transcriptional repressor
	Lrp-Leucine transcriptional dual regulator
	LysR transcriptional dual regulator
	MarA transcriptional dual regulator
	MarR-salicylate
	MetJ transcriptional repressor
	MetR transcriptional dual regulator
	NorR transcriptional dual regulator
	NsrR transcriptional repressor
	NtrC transcriptional dual regulator
	OmpR transcriptional dual regulator
	OxyR transcriptional dual regulator
	PhoB transcriptional dual regulator
	quorum sensing transcriptional regulator of LYSR-type
	RhlR
	Rob transcriptional activator
	SdiA transcriptional dual regulator
	SoxS transcriptional dual regulator
	TrpR transcriptional repressor
	TrpR-Tryptophan transcriptional repressor
	XylR transcriptional activator
	YoeB-YefM toxin-antitoxin complex and DNA binding transcriptional repressor.

## Sheet: RNA
Reviews	Corpus	Mutual
uncharged Phe-tRNA	16s-rrnas	uncharged tRNA
	23s-rrnas	charged tRNA
	4s rna	mRNA
	5s-rrnas	rRNA
	antisense RNA	16S rRNA
	Charged-SER-tRNAs
	D-aspartyl-tRNAAsp
	DicF antisense RNA
	l-alanyl-trnaala
	l-arginyl-trnaarg
	leuv
	leux-trna
	l-glutamyl-trnaglu
	l-isoleucyl-trnaile
	l-leucyl-trnaleu
	l-phenylalanyl-trnaphe
	l-seryl-trnaser
	l-threonyl-trnathr
	l-tryptophanyl-trnatrp
	l-tyrosyl-trnatyr
	l-valyl-trnaval
	mett
	n-formyl-l-methionyl-trnafmet
	peptidyl trna
	rna
	rnrna
	rrn
	rrnA
	rrnB
	rrnB1
	rrnC
	rrnD
	rrnE
	rrnG
	rrnH
	rrnJ
	rrnO
	rrnX
	rtt rna
	stable rna

## Sheet: Genes
Reviews	Corpus	Mutual
hilA	aadA	dksA
invF	aaeX	dnaK
iraP	accC	hisG
lptA	aceA	las
	aceB	obgE
	aceE	rel
	aceK	relA
	ackA	rhl
	ada	rpoB
	adhE	rpoC
	adhP	rpoD
	adk	rpoS
	aenA	rpoZ
	aenC	rsh
	afuB	spoT
	ahpC
	ahpF
	aidB
	ais
	alaS
	alaT
	allA
	ampC
	ampR
	amtB
	andP
	aphA
	aphB
	ara
	araC
	araD
	arcA
	argA
	argB
	argC
	argD
	argE
	argF
	argG
	argH
	argI
	argR
	argS
	argT
	argU
	argZ
	aroA
	aroB
	aroE
	aroF
	aroG
	aroH
	aroK
	aroL
	aroP
	arpA
	asd
	asgE
	asiA
	asnA
	asnB
	asnC
	aspA
	astC
	atoC
	atpA
	atpD
	atpF
	atpG
	atpH
	azoR
	b0165
	b0235
	b2653
	b3254
	b4103
	bacA
	betB
	bfr
	bifA
	bioH
	bla
	bmpA
	bmpB
	bmpC
	bmpD
	bolA
	borD
	bovB
	boxA
	boxB
	boxC
	btuB
	cadA
	caiC
	caiE
	caiT
	cam
	can
	carA
	carB
	cbpA
	ccaR
	ccmA
	cdd
	ceaS2
	chaA
	chbA
	chbB
	chbF
	chpA
	chpR
	cirA
	claR
	clgR
	clpA
	clpB
	clpC
	clpP
	clpX
	cls
	cmiS
	cmk
	codA
	colE1
	colU
	comB
	comC
	comE
	comF
	comH
	comP
	cpsB
	cpsG
	creB
	creC
	creD
	crp
	crr
	csgC
	cspA
	cspB
	cspC
	cspD
	cspE
	cspG
	csrA
	cstA
	ctaC
	ctaE
	ctpA
	ctxA
	ctxB
	cusB
	cusC
	cyaA
	cycA
	cydA
	cyoA
	cyoB
	cyoD
	cysA
	cysB
	cysC
	cysE
	cysG
	cysJ
	cysK
	cysN
	cysQ
	dacB
	dadA
	dadX
	dam
	dapB
	dapD
	datA
	dcm
	ddlB
	degP
	deoB
	deoC
	deoR
	dfp
	dgkA
	dinB
	dinI
	dinJ
	dld
	dnaA
	dnaG
	dnaJ
	dnaN
	dnaQ
	dps
	dtsR1
	dtxR
	dusB
	dxgA
	dxs
	eamB
	eda
	edd
	endA
	eno
	entB
	entE
	erpT
	eutA
	eutB
	eutQ
	evgA
	fabA
	fabD
	fabH
	fadA
	fadD
	fadI
	fadL
	fbaA
	fdhE
	fdhF
	fdnI
	fhuA
	fimA
	fis
	flaB
	flgB
	flgC
	flgD
	flgE
	flhB
	flhD
	fliC
	fliD
	fliE
	fliL
	fnr
	folE
	frc
	frdA
	frdB
	fre
	frmB
	frr
	fruA
	fruR
	fryC
	ftsA
	ftsE
	ftsI
	ftsQ
	ftsX
	ftsZ
	fucA
	fumB
	fur
	fusA
	gabD
	gabK2
	gadA
	gadB
	gadC
	gal
	galE
	galF
	galK
	galT
	galU
	gapA
	gapC
	gapC_2
	garB10
	gatY
	gcvP
	gdh
	gdhA
	gelE
	gfp
	ginA
	glcB
	glgS
	glk
	glnA
	glnB
	glnD
	glnE
	glnG
	glnH
	glnK
	glnL
	glnN
	glnS
	glnU
	glnV
	glnX
	gloB
	glpD
	glpE
	glpF
	glpK
	glpR
	gltA
	gltB
	gltD
	gltF
	gltI
	glvC
	glvG
	glyA
	glyT
	glyU
	glyV
	gmr
	gnd
	gor
	gph
	gpmA
	gpsA
	gpt
	greA
	greB
	groEL140
	groES30
	groL
	groS
	grpE
	grxA
	guaA
	guaB
	guaC
	gus
	gutM
	gyrA
	gyrB
	hdeA
	hdeB
	hemL
	hemN
	hflB
	hisA
	hisC
	hisD
	hisF
	hisH
	hisJ
	hisP
	hisR
	hlpA
	hmp
	hns
	hofM
	holA
	hpt
	hsdM
	hsdR
	hsdS
	hslU
	hslV
	htpG
	htpX
	hupA
	hupB
	hutC515
	hycB
	hyfH
	hyfR
	ibpA
	ibpB
	icd
	idi
	idnK
	ihfB
	ileS
	ilv
	ilvA
	ilvB
	ilvC
	ilvCb
	ilvE
	ilvG
	ilvG_1
	ilvI
	ilvM
	impA
	infA
	infB
	insA_1
	insB_1
	insL-1
	intR
	iscU
	ispA
	ispH
	ispU
	kan
	kanR
	katA
	katE
	katG
	kdgK
	kdpA
	kdpC
	kdpD
	keuV
	lac
	lacA
	lacF
	lacI
	lacIq
	lacP
	lacX74
	lacY
	lacYl
	lacZ
	lamB
	lasI
	lasR
	leu
	leuA
	leuB
	leuC
	leuD
	leuO
	leuP
	leuS
	leuV
	leuX
	lexA
	ligA
	lit
	livJ
	livK
	lon
	lpd
	lpp
	lpxD
	lrp
	lspA
	lsrA
	lsrR
	luxS
	lysA
	lysC
	lysT
	lytA
	lytA30
	lytA32
	lyxK
	malE
	malG
	malK
	malM
	malS
	matC
	mazG
	mcbA
	mcrB
	mdaB
	mdtJ
	melA
	melB
	menC
	menD
	mepA
	met
	metA
	metB
	metC
	metE
	metH
	metK
	metT
	metY
	mfd
	mfdI
	mglB
	mgtA
	mhpC
	mhpT
	mioC
	mnaB
	mngB
	mngR
	mnmG
	mobA
	mobB
	modA
	molR
	molR_1
	mpaA
	mraY
	mrdA
	mrdB
	mreB
	mreC
	mreD
	mscL
	msyB
	mtfA
	mtl
	mukF
	nadA
	nadC
	nagE
	nanR
	narG
	narH
	narI
	narJ
	narK
	narP
	ndh
	ndk
	nfsB
	nif
	nifS2
	nikA
	nikE
	nir
	nirB
	nodA
	nodF
	norR
	npr
	nrdG
	nrdI
	nrnB
	ntcA
	ntcB
	nudG
	nuoK
	nuoL
	nupG
	nusA
	nusB
	nusG
	nutL
	nutR
	ocd
	ogt
	ompA
	ompC
	ompF
	ompL
	ompR
	ompT
	ompU
	oniC
	oppA
	orfX
	orfY
	orfZ
	oriC
	oriP
	oriT
	oriV
	oriX
	orn
	osmC
	osmE
	osmY
	ospA
	otsA
	otsB
	oxyI
	paaY
	pagB
	panE
	panF
	pck
	pdhR
	pflA
	pflB
	pflD
	pgi
	pgk
	pgl
	pheA
	pheS
	phoB
	phoQ
	phoR
	phoU
	pilT
	pinE
	pir
	pitA
	plsB
	plsC
	plsX
	pnp
	pobA
	pobR
	polA
	poxB
	ppc
	ppk
	pppA
	pps
	ppx
	prc
	prfB
	priA
	priB
	prmA
	proA
	proB
	proC
	proP
	proV
	prs
	psiF
	pspA
	pspB
	pstS
	ptpA
	ptsG
	ptsI
	purB
	purE
	purF
	purL
	purU
	pyk
	pykA
	pyrB
	pyrC
	pyrD
	pyrE
	pyrF
	pyrG
	pyrI
	qcrB
	qcrC
	qscR
	queA
	raiA
	rbcL
	rbsD
	rbsG
	rbsR
	rcsA
	rcsB
	rcsF
	rdxA
	recA
	recB
	recC
	recD
	recE
	recF
	recN
	reiC
	relB
	relBbu
	relE
	relS
	relU
	relX
	rep
	retA
	rfbC
	rfe
	rffC
	rhlAp
	rhlI
	rhlR
	rho
	rihA
	rimM
	rinE
	rmf
	rmnA
	rmnB
	rnc
	rne
	rnhA
	rnnX
	rnpA
	rnpB
	ronL
	rpe
	rpiA
	rpiB
	rpiL
	rpIL
	rplA
	rplB
	rplC
	rplD
	rplE
	rplF
	rplI
	rplJ
	rplK
	rplL
	rplM
	rplN
	rplO
	rplP
	rplQ
	rplR
	rplT
	rplU
	rplV
	rplW
	rplX
	rplY
	rpmB
	rpmC
	rpmD
	rpmE
	rpmF
	rpmG
	rpmH
	rpmI
	rpmJ
	rpo
	rpoA
	rpoE
	rpoH
	rpoN
	rpsA
	rpsC
	rpsD
	rpsE
	rpsF
	rpsG
	rpsH
	rpsI
	rpsJ
	rpsL
	rpsM
	rpsN
	rpsO
	rpsP
	rpsQ
	rpsR
	rpsS
	rpsT
	rpsU
	rrl
	rrs
	rrsB
	rseA
	rshA
	rsmG
	rspL
	rspL31
	rssB
	rsxA
	rsxB
	rsxC
	rsxD
	rusA
	rutG
	ruv
	ruvA
	ruvB
	ruvC
	ryrT
	sacB
	sanA
	sbcB
	sbcC
	sbmC
	sdaA
	sdaB
	sdaC
	sdhB
	sdhC
	sdiA
	secA
	secE
	secG
	secM
	secY
	seqA
	serA
	serB
	serC
	serV
	sfsA
	sgbE
	sigA
	sigB
	sigD
	simJ
	smpA
	soxA
	soxS
	speB
	speC
	speD
	sra
	srl
	srmB
	ssb
	ssnA
	str
	sucA
	sucB
	sucC
	sufB
	sufC
	suhB
	sulA
	supF
	supF58
	supF66
	tacI
	tacM
	tacp
	tacP
	tag
	talA
	talB
	tcpA
	tdh
	tesB
	tet
	tetA
	tetR
	theE
	theR
	thi
	thiF
	thr
	thrA
	thrB
	thrC
	thrS
	thrT
	thrU
	thyA
	tilS
	tipA
	tipS
	tktB
	tnaB
	tolC
	tomB
	toxR
	toxT
	tpiA
	tpr
	tqsA
	traD36
	trmA
	trmD
	trp
	trpA
	trpB
	trpC
	trpD
	trpE
	trpI
	trpL
	trpR
	trpS
	trpT
	trxA
	tsf
	tsx
	ttdB
	tufA
	tufB
	tuiB
	tujB
	tujE
	tynA
	tyrA
	tyrB
	tyrR
	tyrU
	tyrV
	ubiH
	ubiX
	ugpB
	uhpB
	uhpC
	uhpT
	uidA
	ulaB
	ulaG
	ulaR
	umuD
	ung
	uraA
	ureA
	ureP
	urtB
	urtC
	uspA
	uspB
	uspD
	uspE
	uspG
	uvrA
	uvrY
	valS
	wbbI
	wbbJ
	wcaI
	whiB2
	whiB4
	wrbA
	wzzE
	xcpR
	xseB
	xthA
	xylE
	xylR
	yaaW
	yabQ
	yadN
	yafN
	yafU
	yagR
	yagS
	yagU
	yahG
	yahN
	yahO
	yaiF
	yaiL
	ybcK
	ybcV
	ybdJ
	ybdM
	ybdO
	ybeD
	ybeL
	ybfA
	ybfB
	ybfH
	ybfL
	ybgD
	ybhC
	ybhI
	ybjT
	ycbB
	ycdU
	ycdY
	yceJ
	yceM
	yceO
	ycgB
	ycgX
	yciT
	ycjD
	ycjF
	ycjG
	ycjN
	ycjT
	ycjW
	ycjX
	ydaU
	ydcO
	ydcW
	ydcX
	ydcZ
	yddH
	yddM
	ydeR
	ydfN
	ydfV
	ydgH
	ydhJ
	ydjL
	yeaD
	yeaG
	yeaH
	yeaQ
	yeaT
	yebG
	yebR
	yedW
	yeeN
	yeeT
	yehQ
	yehT
	yfaE
	yfbM
	yfbO
	yfdG
	yfdR
	yfeD
	yffP
	yffS
	yfhB
	yfhR
	yfiD
	yfiE
	ygaM
	ygaR
	ygaU
	ygaV
	ygaX
	ygaY
	ygdG
	ygfJ
	ygfM
	ygfQ
	ygfS
	ygjM
	yhaB
	yhaI
	yhaL
	yhaM
	yhbE
	yhcN
	yhcO
	yhdW
	yhhA
	yhjG
	yi81_1
	yiaA
	yiaB
	yibG
	yidQ
	yihY
	yjcB
	yjcH
	yjdN
	yjeP
	yjfI
	yjfJ
	yjfK
	yjfL
	yjfM
	yjfN
	yjfO
	yjgF
	yjiS
	ykgG
	ykgM
	yliE
	yliI
	ymdB
	ymfM
	ymfQ
	ymgG
	yncD
	yncH
	ynfK
	ynfM
	ynjI
	ypdB
	ypfH
	ypjC
	ypjK
	yqaE
	yraJ
	yrbG
	ytfA
	ytfK
	ytfQ
	ytfR
	yzgL
	zinT
	zntR
	zwf
