# Supplementary material for: Stringent response of Escherichia coli: revisiting the bibliome using literature mining
Source: Microb Inform Exp. 2011 Dec 30;1:14. doi: 10.1186/2042-5783-1-14 (PMC3372295; doi:10.1186/2042-5783-1-14)
Supplement: Additional file 5 — An Excel file with the list of annotations and statistical analysis of genetic components (DNA, RNA and genes). [file 2042-5783-1-14-S5.XLSX]

## Sheet: Genetic components
Genetic Components
RNA
Entity	Nr annoations	Docs nr	Freq. (%)	Mean	Std	VMR
RNA	4193	140	72.54	29.95	38.21	49.79
an uncharged tRNA	1166	117	60.62	9.97	19.65	40.11
rRNA	2027	97	50.26	20.9	47.43	110.45
a mRNA	999	91	47.15	10.98	19.52	36.1
stable RNA	430	87	45.08	4.94	8.03	16
a charged tRNA	140	43	22.28	3.26	4.2	5.33
rrnB	301	26	13.47	11.58	19.3	32.82
rrn	321	26	13.47	12.35	30.42	75
16s-rRNAs	156	25	12.95	6.24	9.09	13.5
23s-rRNAs	127	18	9.33	7.06	13.21	24.14
L-phenylalanyl-tRNAphe	93	13	6.74	7.15	8.74	9.14
50s	62	9	4.66	6.89	10.31	16.67
l-seryl-tRNAser	12	9	4.66	1.33	0.75	0
5s-rRNAs	30	8	4.15	3.75	4.66	5.33
antisense RNA	14	8	4.15	1.75	1.32	1
l-tryptophanyl-tRNAtrp	92	7	3.63	13.14	29.34	64.69
rrnE	32	7	3.63	4.57	6.48	9
l-tyrosyl-tRNAtyr	32	5	2.59	6.4	9.82	13.5
leuV	68	5	2.59	13.6	22.22	37.23
rrnC	13	5	2.59	2.6	2.79	2
l-leucyl-tRNAleu	12	5	2.59	2.4	2.37	2
rrnD	15	5	2.59	3	3.1	3
rrnX	6	4	2.07	1.5	1	1
l-valyl-tRNAval	4	4	2.07	1	0	0
dicf-RNA	4	3	1.55	1.33	0.58	0
l-isoleucyl-tRNAile	6	3	1.55	2	0.82	0
rrnG	12	3	1.55	4	2.45	1
l-threonyl-tRNAthr	6	3	1.55	2	0.82	0
charged-ser-tRNAs	3	2	1.04	1.5	0.71	0
n-formyl-l-methionyl-tRNAfmet	8	2	1.04	4	1	0.25
rrnH	32	2	1.04	16	15	14.06
cpd0-921	4	2	1.04	2	0	0
23 s rrna	9	2	1.04	4.5	1.58	0.25
l-alanyl-trnaala	2	2	1.04	1	0	0
mett	24	2	1.04	12	10	8.33
rnrna	1	1	0.52	1	0	0
rrnb1	1	1	0.52	1	0	0
4s rna	1	1	0.52	1	0	0
peptidyl trna	4	1	0.52	4	0	0
l-arginyl-trnaarg	1	1	0.52	1	0	0
leux-trna	22	1	0.52	22	0	0
l-glutamyl-trnaglu	1	1	0.52	1	0	0
rrno	4	1	0.52	4	0	0
rrnj	4	1	0.52	4	0	0
rtt rna	56	1	0.52	56	0	0
DNA
Entity	Nr annoations	Docs nr	Freq. (%)	Mean	Std	VMR
dna	1839	137	70.98	13.42	16.31	19.69
plasmid dna	193	36	18.65	5.36	12.31	28.8
chromosomal dna	63	24	12.44	2.63	2.44	2
cdna	125	23	11.92	5.43	5.82	5
proba	20	14	7.25	1.43	0.93	0
lacuv5	50	12	6.22	4.17	5.54	6.25
phage dna	16	9	4.66	1.78	1.45	1
laczya	21	9	4.66	2.33	1.29	0.5
ssdna	30	5	2.59	6	4.56	2.67
single-stranded dna	21	5	2.59	4.2	4.36	4
rpobc	34	5	2.59	6.8	5.93	4.17
pyrlbi	51	5	2.59	10.2	12.61	14.4
rdna	18	5	2.59	3.6	3	3
relau	6	4	2.07	1.5	0.71	0
hislgdcbhafi	6	4	2.07	1.5	1	1
ilvih	21	4	2.07	5.25	5.17	5
laczam15	4	3	1.55	1.33	0.58	0
ruvab	26	3	1.55	8.67	8.76	8
tu0-13325	115	3	1.55	38.33	50.69	65.79
umudc	10	3	1.55	3.33	1	0.33
laczdm15	3	3	1.55	1	0	0
ftsqaz	22	3	1.55	7.33	8.27	9.14
glnalg	4	2	1.04	2	0	0
thrlabc	2	2	1.04	1	0	0
laczm15	2	2	1.04	1	0	0
rela-mazef	3	2	1.04	1.5	0.71	0
double-stranded dna	2	2	1.04	1	0	0
hsdsb	2	2	1.04	1	0	0
trpcba	3	2	1.04	1.5	0.71	0
metbi	5	2	1.04	2.5	0.71	0
ptshi-crr	4	2	1.04	2	0	0
aphii	2	1	0.52	2	0	0
fadba	11	1	0.52	11	0	0
hyfabcdefghijr-focb	1	1	0.52	1	0	0
tdna	1	1	0.52	1	0	0
ofpum101	1	1	0.52	1	0	0
aroag	1	1	0.52	1	0	0
narwv	1	1	0.52	1	0	0
thrsj029	1	1	0.52	1	0	0
relcv	1	1	0.52	1	0	0
cynbds	1	1	0.52	1	0	0
entceba-ybdb	1	1	0.52	1	0	0
trear	1	1	0.52	1	0	0
rpslj20	1	1	0.52	1	0	0
ctxab	10	1	0.52	10	0	0
luxcdabe	4	1	0.52	4	0	0
hised	1	1	0.52	1	0	0
recbc	2	1	0.52	2	0	0
serac	1	1	0.52	1	0	0
rodac	1	1	0.52	1	0	0
sdhcdab-sucabcd	1	1	0.52	1	0	0
ebgac	2	1	0.52	2	0	0
fabhdg	1	1	0.52	1	0	0
miocj31	3	1	0.52	3	0	0
osmey	1	1	0.52	1	0	0
brona	1	1	0.52	1	0	0
lacpzam15	1	1	0.52	1	0	0
ofprlg770	1	1	0.52	1	0	0
ilveda	6	1	0.52	6	0	0
rplik	1	1	0.52	1	0	0
nptii	13	1	0.52	13	0	0
ofpgc202	1	1	0.52	1	0	0
mglbac	1	1	0.52	1	0	0
otsba	1	1	0.52	1	0	0
lovbif	1	1	0.52	1	0	0
tauabcd	2	1	0.52	2	0	0
ginsi	1	1	0.52	1	0	0
lacyi	1	1	0.52	1	0	0
nrgab	1	1	0.52	1	0	0
hsdrj7	1	1	0.52	1	0	0
trppb	13	1	0.52	13	0	0
arabad	1	1	0.52	1	0	0
laczwj16	1	1	0.52	1	0	0
livjk	1	1	0.52	1	0	0
ofplie7	1	1	0.52	1	0	0
rrnbt14	1	1	0.52	1	0	0
gadab	1	1	0.52	1	0	0
gltbdf	13	1	0.52	13	0	0
laciz33	1	1	0.52	1	0	0
aacci	1	1	0.52	1	0	0
ofpuc18	1	1	0.52	1	0	0
laczj25	1	1	0.52	1	0	0
urtbc	1	1	0.52	1	0	0
viesab	1	1	0.52	1	0	0
rplkajl-rpobc	1	1	0.52	1	0	0
ofpbr327	1	1	0.52	1	0	0
ofpkm2	1	1	0.52	1	0	0
malk-lamb-malm	1	1	0.52	1	0	0
vitbi	1	1	0.52	1	0	0
nikabcder	1	1	0.52	1	0	0
codba	4	1	0.52	4	0	0
acebak	1	1	0.52	1	0	0
rhabad	1	1	0.52	1	0	0
andplioi	1	1	0.52	1	0	0
fhubf	1	1	0.52	1	0	0
hdeabd	1	1	0.52	1	0	0
aradj39	1	1	0.52	1	0	0
fecbr	1	1	0.52	1	0	0
relavch	22	1	0.52	22	0	0
cyoabcde	1	1	0.52	1	0	0
ffigtp	1	1	0.52	1	0	0
hisbhafi	1	1	0.52	1	0	0
tnacab	2	1	0.52	2	0	0
hiseg	1	1	0.52	1	0	0
laciozya	1	1	0.52	1	0	0
andnf859	1	1	0.52	1	0	0
rplki	1	1	0.52	1	0	0
mobrp4	1	1	0.52	1	0	0
gatyz	1	1	0.52	1	0	0
nrdhief	1	1	0.52	1	0	0
hisha	1	1	0.52	1	0	0
rpsli50	1	1	0.52	1	0	0
glpfkx	1	1	0.52	1	0	0
glnbegl	1	1	0.52	1	0	0
ilvlg_1g_2meda	1	1	0.52	1	0	0
sucabcd	1	1	0.52	1	0	0
manxyz	1	1	0.52	1	0	0
Gene
Entity	Nr annoations	Docs nr	Freq. (%)	Mean	Std	VMR
relA	3163	138	71.5	22.92	27.23	33.14
spoT	1315	88	45.6	14.94	27.42	52.07
lac	354	63	32.64	5.62	19.42	72.2
lacZ	534	50	25.91	10.68	17.16	28.9
thi	91	47	24.35	1.94	2.05	4
rel	523	47	24.35	11.13	20.68	36.36
recA	82	39	20.21	2.1	1.81	0.5
rpsL	95	36	18.65	2.64	3.53	4.5
thr	84	36	18.65	2.33	3.76	4.5
rpsG	103	34	17.62	3.03	7.25	16.33
leu	98	34	17.62	2.88	6.8	18
rpoS	205	33	17.1	6.21	10.83	16.67
kan	308	33	17.1	9.33	16.61	28.44
glnV	42	31	16.06	1.35	0.74	0
rpoB	389	30	15.54	12.97	17.6	24.08
ptsG	240	30	15.54	8	21.54	55.13
trp	144	25	12.95	5.76	14.73	39.2
carA	60	20	10.36	3	3.81	3
hsdR	23	19	9.84	1.21	0.56	0
ara	19	18	9.33	1.06	0.24	0
galK	25	18	9.33	1.39	0.78	0
gyrA	17	17	8.81	1	0	0
lacY	17	16	8.29	1.06	0.25	0
sucA	41	15	7.77	2.73	2.24	2
lacIq	32	15	7.77	2.13	1.63	0.5
creD	50	15	7.77	3.33	2.57	1.33
argA	37	14	7.25	2.64	2.43	2
met	26	14	7.25	1.86	1.69	1
ilv	40	14	7.25	2.86	4.26	8
argF	21	14	7.25	1.5	0.96	0
gal	41	13	6.74	3.15	5.07	8.33
bla	44	13	6.74	3.38	3.67	3
rpoD	55	12	6.22	4.58	6.03	9
leuB	64	12	6.22	5.33	12.62	28.8
rplK	139	12	6.22	11.58	15.04	20.45
proA	13	11	5.7	1.18	0.43	0
ompA	27	11	5.7	2.45	1.17	0.5
fis	517	11	5.7	47	79.74	132.79
araD	15	11	5.7	1.36	0.74	0
gpt	20	11	5.7	1.82	1.88	1
rho	44	11	5.7	4	6.7	9
endA	12	11	5.7	1.09	0.3	0
lyxK	13	11	5.7	1.18	0.6	0
tyrV	131	11	5.7	11.91	18.79	29.45
fur	36	11	5.7	3.27	7.19	16.33
deoC	13	10	5.18	1.3	0.95	0
str	16	10	5.18	1.6	1	1
argE	15	10	5.18	1.5	0.95	0
dnaA	69	10	5.18	6.9	13.79	28.17
hisG	34	10	5.18	3.4	5.62	8.33
oriC	76	10	5.18	7.6	10.36	14.29
mtl	14	10	5.18	1.4	0.77	0
pyrE	30	9	4.66	3.33	3.11	3
rpoH	51	9	4.66	5.67	9.82	16.2
rpsE	35	9	4.66	3.89	6.53	12
fhuA	9	9	4.66	1	0	0
dnaK	27	9	4.66	3	3.3	3
tsx	16	9	4.66	1.78	1.8	1
glnX	9	9	4.66	1	0	0
cyaA	26	8	4.15	3.25	3.43	3
glnL	74	8	4.15	9.25	13.22	18.78
ppx	41	8	4.15	5.13	6.07	7.2
nusA	21	8	4.15	2.63	2.32	2
uspA	14	8	4.15	1.75	2.12	4
glnA	70	8	4.15	8.75	11.48	15.13
fruA	17	7	3.63	2.43	2.17	2
metB	12	7	3.63	1.71	1.25	1
lysA	16	7	3.63	2.29	1.6	0.5
lexA	21	7	3.63	3	2.39	1.33
metE	25	7	3.63	3.57	5.93	8.33
hns	68	7	3.63	9.71	20.95	44.44
trpA	16	7	3.63	2.29	2.78	2
rpoC	40	7	3.63	5.71	5.82	5
lamB	15	7	3.63	2.14	1.89	0.5
crp	62	7	3.63	8.86	9.59	10.13
ftsZ	186	7	3.63	26.57	44.94	74.46
argG	12	6	3.11	2	1.53	0.5
relB	19	6	3.11	3.17	2.42	1.33
srl	9	6	3.11	1.5	1.22	1
ppk	73	6	3.11	12.17	15.7	18.75
recB	79	6	3.11	13.17	15.2	17.31
rplJ	11	6	3.11	1.83	1.08	1
rpoA	10	6	3.11	1.67	1.29	1
flhD	9	6	3.11	1.5	1.22	1
dksA	193	6	3.11	32.17	35.49	38.28
tufB	24	6	3.11	4	5.13	6.25
lrp	53	6	3.11	8.83	9.81	10.13
ileS	62	5	2.59	12.4	17.82	24.08
ompC	9	5	2.59	1.8	1.41	1
leuV	32	5	2.59	6.4	10.32	16.67
kanR	8	5	2.59	1.6	1	1
relX	9	5	2.59	1.8	1.41	1
ilvC	32	5	2.59	6.4	9.34	13.5
rnpB	65	5	2.59	13	13.16	13
pyrB	8	5	2.59	1.6	0.77	0
trpR	29	5	2.59	5.8	8.65	12.8
cam	14	5	2.59	2.8	1.41	0.5
infB	8	5	2.59	1.6	1	1
lon	17	5	2.59	3.4	4.34	5.33
groL	21	5	2.59	4.2	3.66	2.25
ruvC	31	5	2.59	6.2	9.43	13.5
cdd	5	5	2.59	1	0	0
rpo	220	5	2.59	44	39.3	34.57
lacI	7	5	2.59	1.4	0.89	0
leuS	92	5	2.59	18.4	27.84	40.5
glnG	20	5	2.59	4	5.51	6.25
ruvA	12	5	2.59	2.4	1.1	0.5
rpoE	58	5	2.59	11.6	18.26	29.45
sulA	14	5	2.59	2.8	1.9	0.5
serA	25	5	2.59	5	4.34	3.2
sacB	12	5	2.59	2.4	1.55	0.5
dps	15	5	2.59	3	2.1	1.33
rbsR	8	5	2.59	1.6	1.34	1
traD36	5	5	2.59	1	0	0
dnaJ	12	5	2.59	2.4	1.1	0.5
valS	46	4	2.07	11.5	10.89	9.09
hmp	25	4	2.07	6.25	5.12	4.17
malE	15	4	2.07	3.75	2.87	1.33
argS	119	4	2.07	29.75	38.78	49.79
chpR	8	4	2.07	2	0.71	0
rplN	9	4	2.07	2.25	2.18	2
mrdB	54	4	2.07	13.5	15.98	17.31
rpsA	5	4	2.07	1.25	0.5	0
ygdG	4	4	2.07	1	0	0
clpP	18	4	2.07	4.5	4.53	4
psiF	12	4	2.07	3	2.92	1.33
grpE	19	4	2.07	4.75	4.87	4
htpG	9	4	2.07	2.25	2.18	2
ssb	4	4	2.07	1	0	0
fusA	5	4	2.07	1.25	0.5	0
rpoZ	76	4	2.07	19	9.41	4.26
aphA	13	4	2.07	3.25	2.29	1.33
arcA	7	4	2.07	1.75	1.5	1
katE	23	4	2.07	5.75	8.26	12.8
rsh	71	4	2.07	17.75	22.73	28.47
dam	63	4	2.07	15.75	17.59	19.27
bolA	9	4	2.07	2.25	0.87	0
glnB	62	4	2.07	15.5	21.69	29.4
uvrA	14	4	2.07	3.5	2.12	1.33
osmY	8	4	2.07	2	0.71	0
asd	53	4	2.07	13.25	17.81	22.23
tyrA	23	4	2.07	5.75	4.03	3.2
ilvG	5	4	2.07	1.25	0.5	0
mrdA	66	4	2.07	16.5	17.16	18.06
gnd	57	4	2.07	14.25	21.81	31.5
icd	10	4	2.07	2.5	2.12	2
rpoN	84	4	2.07	21	28.97	37.33
dcm	4	4	2.07	1	0	0
thyA	5	4	2.07	1.25	0.5	0
tet	7	4	2.07	1.75	1.12	1
supF	12	4	2.07	3	2.92	1.33
tsf	4	4	2.07	1	0	0
pgi	18	4	2.07	4.5	3.94	2.25
argH	9	4	2.07	2.25	1.32	0.5
glyA	8	4	2.07	2	0.71	0
dinB	17	4	2.07	4.25	3.97	2.25
ompT	5	4	2.07	1.25	0.5	0
rplL	17	4	2.07	4.25	5.07	6.25
rplE	5	4	2.07	1.25	0.5	0
groS	17	4	2.07	4.25	3.12	2.25
plsB	15	4	2.07	3.75	3.2	3
wrbA	17	3	1.55	5.67	5.94	5
dapD	8	3	1.55	2.67	1.83	0.5
rplW	4	3	1.55	1.33	0.58	0
lacYl	5	3	1.55	1.67	1.15	1
rbsD	6	3	1.55	2	1.41	0.5
trpE	12	3	1.55	4	2.83	1
fbaA	10	3	1.55	3.33	1.73	0.33
rpsJ	8	3	1.55	2.67	1.41	0.5
gltB	7	3	1.55	2.33	1.29	0.5
chpA	3	3	1.55	1	0	0
uspB	4	3	1.55	1.33	0.58	0
ruvB	13	3	1.55	4.33	2.38	1
pflB	12	3	1.55	4	2.94	1
alaS	87	3	1.55	29	28.44	27.03
oppA	3	3	1.55	1	0	0
toxR	18	3	1.55	6	7.07	8.17
pyrG	15	3	1.55	5	4.97	3.2
pitA	8	3	1.55	2.67	1.83	0.5
raiA	4	3	1.55	1.33	0.58	0
recN	17	3	1.55	5.67	3.37	1.8
dinI	6	3	1.55	2	1.41	0.5
ruv	105	3	1.55	35	2.16	0.11
rpsS	5	3	1.55	1.67	0.82	0
tyrU	14	3	1.55	4.67	2.94	1
rplQ	3	3	1.55	1	0	0
rhlI	16	3	1.55	5.33	4.8	3.2
mfd	60	3	1.55	20	16.99	12.8
cspA	4	3	1.55	1.33	0.58	0
mscL	3	3	1.55	1	0	0
eno	17	3	1.55	5.67	3.37	1.8
ispH	66	3	1.55	22	3.27	0.41
las	9	3	1.55	3	2.83	1.33
lasR	37	3	1.55	12.33	12.56	12
gadB	19	3	1.55	6.33	6.86	6
leuA	11	3	1.55	3.67	1.15	0.33
sdiA	4	3	1.55	1.33	0.58	0
katG	13	3	1.55	4.33	4.73	4
cysK	12	3	1.55	4	3.56	2.25
relS	4	3	1.55	1.33	0.58	0
hsdM	3	3	1.55	1	0	0
ung	3	3	1.55	1	0	0
ompF	4	3	1.55	1.33	0.58	0
ahpC	4	3	1.55	1.33	0.58	0
ihfB	4	3	1.55	1.33	0.58	0
pyrD	14	3	1.55	4.67	4.55	4
osmE	4	3	1.55	1.33	0.58	0
tetR	5	3	1.55	1.67	0.82	0
metA	12	3	1.55	4	2.45	1
codA	8	3	1.55	2.67	1.41	0.5
deoR	4	3	1.55	1.33	0.58	0
gfp	9	3	1.55	3	1.63	0.33
fliC	3	3	1.55	1	0	0
ilvE	3	3	1.55	1	0	0
rplV	8	3	1.55	2.67	2.45	2
ackA	4	3	1.55	1.33	0.58	0
rplP	6	3	1.55	2	1.41	0.5
atpA	8	3	1.55	2.67	2.45	2
rpsM	5	3	1.55	1.67	0.82	0
recF	14	3	1.55	4.67	2.94	1
rmf	4	3	1.55	1.33	0.58	0
gltA	11	3	1.55	3.67	3.16	3
gyrB	12	3	1.55	4	2.16	1
rpsD	4	3	1.55	1.33	0.58	0
trpS	107	3	1.55	35.67	37.51	39.11
cydA	12	3	1.55	4	2.94	1
fadL	3	3	1.55	1	0	0
rpsR	8	3	1.55	2.67	2.45	2
rpsF	8	3	1.55	2.67	1.15	0.5
ppc	10	3	1.55	3.33	1.73	0.33
rplI	4	3	1.55	1.33	0.58	0
csrA	8	3	1.55	2.67	2.45	2
rpsO	3	3	1.55	1	0	0
malK	10	3	1.55	3.33	2.08	1.33
entB	45	3	1.55	15	19.8	24.07
lasI	18	3	1.55	6	2.16	0.67
rshA	4	3	1.55	1.33	0.58	0
aroF	43	3	1.55	14.33	9.75	5.79
osmC	3	3	1.55	1	0	0
tacp	9	3	1.55	3	1.41	0.33
reiC	11	3	1.55	3.67	3.83	3
glnU	6	3	1.55	2	0.82	0
eda	7	3	1.55	2.33	1.29	0.5
rhlR	23	2	1.04	11.5	9.51	7.36
recC	3	2	1.04	1.5	0.71	0
lspA	23	2	1.04	11.5	0.71	0
cysQ	5	2	1.04	2.5	1.58	0.5
trmD	11	2	1.04	5.5	4.53	3.2
theE	2	2	1.04	1	0	0
recE	2	2	1.04	1	0	0
pgk	9	2	1.04	4.5	0.71	0
relE	13	2	1.04	6.5	4.53	2.67
sbcC	2	2	1.04	1	0	0
lsrA	6	2	1.04	3	0	0
crr	4	2	1.04	2	0	0
hdeA	6	2	1.04	3	2	1.33
tipA	3	2	1.04	1.5	0.71	0
nusB	6	2	1.04	3	2	1.33
rpe	3	2	1.04	1.5	0.71	0
molR	2	2	1.04	1	0	0
argU	2	2	1.04	1	0	0
glnS	2	2	1.04	1	0	0
thrT	4	2	1.04	2	1	0.5
creB	27	2	1.04	13.5	4.53	1.23
rne	6	2	1.04	3	1	0.33
ilvM	2	2	1.04	1	0	0
ydcW	2	2	1.04	1	0	0
tacP	3	2	1.04	1.5	0.71	0
cls	42	2	1.04	21	20	19.05
phoU	8	2	1.04	4	3	2.25
glpK	9	2	1.04	4.5	3.54	2.25
rfe	4	2	1.04	2	0	0
pppA	2	2	1.04	1	0	0
rpmH	5	2	1.04	2.5	0.71	0
tetA	2	2	1.04	1	0	0
uidA	6	2	1.04	3	2	1.33
lytA	13	2	1.04	6.5	5.52	4.17
dusB	41	2	1.04	20.5	19.51	18.05
rpmE	2	2	1.04	1	0	0
rcsB	6	2	1.04	3	2	1.33
sucC	3	2	1.04	1.5	0.71	0
boxA	38	2	1.04	19	18	17.05
sbcB	3	2	1.04	1.5	0.71	0
hslV	2	2	1.04	1	0	0
priB	9	2	1.04	4.5	2.55	1
otsB	5	2	1.04	2.5	1.58	0.5
rrl	8	2	1.04	4	2	1
ilvA	12	2	1.04	6	4	2.67
phoR	10	2	1.04	5	4	3.2
ddlB	3	2	1.04	1.5	0.71	0
plsC	7	2	1.04	3.5	2.55	1.33
rplY	3	2	1.04	1.5	0.71	0
aroB	26	2	1.04	13	12	11.08
nif	2	2	1.04	1	0	0
lit	2	2	1.04	1	0	0
rpsU	3	2	1.04	1.5	0.71	0
trxA	6	2	1.04	3	2	1.33
carB	2	2	1.04	1	0	0
theR	2	2	1.04	1	0	0
glnH	3	2	1.04	1.5	0.71	0
plsX	6	2	1.04	3	2	1.33
mcrB	2	2	1.04	1	0	0
leuC	3	2	1.04	1.5	0.71	0
srmB	9	2	1.04	4.5	2.55	1
dadA	5	2	1.04	2.5	1.58	0.5
rplB	5	2	1.04	2.5	1.58	0.5
rmnB	4	2	1.04	2	0	0
guaB	2	2	1.04	1	0	0
lysC	9	2	1.04	4.5	2.55	1
rplM	2	2	1.04	1	0	0
ftsQ	9	2	1.04	4.5	0.71	0
proC	4	2	1.04	2	1	0.5
mnmG	3	2	1.04	1.5	0.71	0
fnr	2	2	1.04	1	0	0
serC	7	2	1.04	3.5	2.55	1.33
creC	7	2	1.04	3.5	0.71	0
pheA	4	2	1.04	2	1	0.5
luxS	8	2	1.04	4	3	2.25
sbmC	3	2	1.04	1.5	0.71	0
sigA	3	2	1.04	1.5	0.71	0
leuX	21	2	1.04	10.5	9.51	8.1
yjfM	3	2	1.04	1.5	0.71	0
aroG	13	2	1.04	6.5	2.55	0.67
amtB	4	2	1.04	2	1	0.5
aceA	15	2	1.04	7.5	6.52	5.14
glnK	6	2	1.04	3	2	1.33
nadC	2	2	1.04	1	0	0
pir	7	2	1.04	3.5	1.58	0.33
araC	2	2	1.04	1	0	0
dld	3	2	1.04	1.5	0.71	0
seqA	27	2	1.04	13.5	11.51	9.31
mreB	2	2	1.04	1	0	0
poxB	2	2	1.04	1	0	0
umuD	5	2	1.04	2.5	1.58	0.5
ampR	4	2	1.04	2	1	0.5
purB	2	2	1.04	1	0	0
thrU	3	2	1.04	1.5	0.71	0
smpA	4	2	1.04	2	0	0
gph	3	2	1.04	1.5	0.71	0
rplO	6	2	1.04	3	1	0.33
recD	2	2	1.04	1	0	0
rdxA	9	2	1.04	4.5	3.54	2.25
rplF	3	2	1.04	1.5	0.71	0
melA	2	2	1.04	1	0	0
mreD	2	2	1.04	1	0	0
trpB	13	2	1.04	6.5	4.53	2.67
orfX	21	2	1.04	10.5	9.51	8.1
proB	2	2	1.04	1	0	0
pstS	17	2	1.04	8.5	6.52	4.5
ftsA	16	2	1.04	8	1	0.13
gltD	2	2	1.04	1	0	0
ureA	4	2	1.04	2	1	0.5
trmA	4	2	1.04	2	0	0
xthA	7	2	1.04	3.5	1.58	0.33
yebG	4	2	1.04	2	1	0.5
gapA	16	2	1.04	8	7	6.13
mobA	5	2	1.04	2.5	0.71	0
tomB	3	2	1.04	1.5	0.71	0
rpmG	3	2	1.04	1.5	0.71	0
adhE	2	2	1.04	1	0	0
nutL	4	2	1.04	2	1	0.5
ndh	2	2	1.04	1	0	0
rpmD	8	2	1.04	4	2	1
rhl	10	2	1.04	5	3	1.8
bfr	2	2	1.04	1	0	0
pspA	2	2	1.04	1	0	0
ilvG_1	2	2	1.04	1	0	0
phoB	54	2	1.04	27	26	25.04
supF58	3	2	1.04	1.5	0.71	0
glgS	3	2	1.04	1.5	0.71	0
aadA	2	2	1.04	1	0	0
adk	2	2	1.04	1	0	0
hisP	3	2	1.04	1.5	0.71	0
sfsA	6	2	1.04	3	2	1.33
tyrR	52	2	1.04	26	25	24.04
hisJ	3	2	1.04	1.5	0.71	0
edd	12	2	1.04	6	5	4.17
sdaA	6	2	1.04	3	1	0.33
dinJ	4	2	1.04	2	0	0
cbpA	2	2	1.04	1	0	0
tyrB	2	2	1.04	1	0	0
nagE	8	2	1.04	4	3	2.25
narH	3	2	1.04	1.5	0.71	0
yeaG	9	2	1.04	4.5	3.54	2.25
thiF	5	2	1.04	2.5	1.58	0.5
mreC	2	2	1.04	1	0	0
greA	28	2	1.04	14	1	0.07
suhB	2	2	1.04	1	0	0
hpt	21	2	1.04	10.5	9.51	8.1
talB	2	2	1.04	1	0	0
ndk	2	2	1.04	1	0	0
tufA	3	2	1.04	1.5	0.71	0
purU	2	2	1.04	1	0	0
cspD	4	2	1.04	2	0	0
cysC	4	2	1.04	2	1	0.5
ompR	7	2	1.04	3.5	2.55	1.33
rplC	5	2	1.04	2.5	1.58	0.5
guaA	24	2	1.04	12	11	10.08
lpd	3	2	1.04	1.5	0.71	0
mioC	146	2	1.04	73	71	69.05
nusG	10	2	1.04	5	1	0.2
chaA	5	2	1.04	2.5	0.71	0
thrC	3	2	1.04	1.5	0.71	0
aroA	10	2	1.04	5	3	1.8
uspG	3	2	1.04	1.5	0.71	0
rplU	2	2	1.04	1	0	0
gadC	3	2	1.04	1.5	0.71	0
rssB	2	2	1.04	1	0	0
fadA	3	2	1.04	1.5	0.71	0
btuB	17	2	1.04	8.5	7.52	6.13
guaC	2	2	1.04	1	0	0
ptsI	8	2	1.04	4	1	0.25
rep	3	2	1.04	1.5	0.71	0
dnaN	14	2	1.04	7	6	5.14
galU	3	2	1.04	1.5	0.71	0
sucB	4	2	1.04	2	1	0.5
rplX	2	2	1.04	1	0	0
ginA	2	2	1.04	1	0	0
atpG	2	2	1.04	1	0	0
clpB	7	2	1.04	3.5	2.55	1.33
rplA	3	2	1.04	1.5	0.71	0
sigB	6	2	1.04	3	2	1.33
gutM	3	2	1.04	1.5	0.71	0
purE	2	2	1.04	1	0	0
lacF	2	2	1.04	1	0	0
yhaL	3	2	1.04	1.5	0.71	0
lacX74	3	2	1.04	1.5	0.71	0
cysN	2	2	1.04	1	0	0
lacA	2	2	1.04	1	0	0
rnpA	3	2	1.04	1.5	0.71	0
pyrC	7	2	1.04	3.5	2.55	1.33
asnB	4	2	1.04	2	1	0.5
cstA	1	1	0.52	1	0	0
yfaE	2	1	0.52	2	0	0
yfiD	4	1	0.52	4	0	0
queA	1	1	0.52	1	0	0
trpC	11	1	0.52	11	0	0
garB10	1	1	0.52	1	0	0
glpR	2	1	0.52	2	0	0
ispU	2	1	0.52	2	0	0
norR	2	1	0.52	2	0	0
tesB	1	1	0.52	1	0	0
polA	23	1	0.52	23	0	0
glpD	1	1	0.52	1	0	0
can	2	1	0.52	2	0	0
purL	2	1	0.52	2	0	0
ispA	1	1	0.52	1	0	0
folE	4	1	0.52	4	0	0
yeaD	1	1	0.52	1	0	0
gdh	4	1	0.52	4	0	0
yjgF	1	1	0.52	1	0	0
pheS	2	1	0.52	2	0	0
tujB	7	1	0.52	7	0	0
pdhR	7	1	0.52	7	0	0
ctxA	2	1	0.52	2	0	0
comC	37	1	0.52	37	0	0
kdpA	2	1	0.52	2	0	0
hupA	1	1	0.52	1	0	0
frmB	2	1	0.52	2	0	0
ilvCb	1	1	0.52	1	0	0
yahO	1	1	0.52	1	0	0
ais	2	1	0.52	2	0	0
htpX	6	1	0.52	6	0	0
whiB4	1	1	0.52	1	0	0
orn	2	1	0.52	2	0	0
mazG	5	1	0.52	5	0	0
cirA	5	1	0.52	5	0	0
bmpA	3	1	0.52	3	0	0
accC	8	1	0.52	8	0	0
comB	95	1	0.52	95	0	0
yncH	1	1	0.52	1	0	0
colU	1	1	0.52	1	0	0
tolC	1	1	0.52	1	0	0
yjdN	1	1	0.52	1	0	0
aceK	8	1	0.52	8	0	0
ceaS2	1	1	0.52	1	0	0
yidQ	2	1	0.52	2	0	0
tpiA	2	1	0.52	2	0	0
wzzE	1	1	0.52	1	0	0
b2653	1	1	0.52	1	0	0
prs	1	1	0.52	1	0	0
yhaM	2	1	0.52	2	0	0
ubiX	1	1	0.52	1	0	0
urtB	2	1	0.52	2	0	0
argC	2	1	0.52	2	0	0
trpL	1	1	0.52	1	0	0
mglB	1	1	0.52	1	0	0
atpD	3	1	0.52	3	0	0
oriT	1	1	0.52	1	0	0
rpmC	6	1	0.52	6	0	0
speC	1	1	0.52	1	0	0
uhpT	2	1	0.52	2	0	0
colE1	1	1	0.52	1	0	0
ygaX	1	1	0.52	1	0	0
ydcZ	1	1	0.52	1	0	0
gpsA	5	1	0.52	5	0	0
b4103	1	1	0.52	1	0	0
andP	1	1	0.52	1	0	0
secY	2	1	0.52	2	0	0
aroE	1	1	0.52	1	0	0
cyoA	2	1	0.52	2	0	0
yehT	2	1	0.52	2	0	0
fadI	1	1	0.52	1	0	0
erpT	1	1	0.52	1	0	0
galE	1	1	0.52	1	0	0
ybfA	2	1	0.52	2	0	0
yjfL	2	1	0.52	2	0	0
ryrT	1	1	0.52	1	0	0
cpsB	2	1	0.52	2	0	0
glyV	1	1	0.52	1	0	0
idnK	1	1	0.52	1	0	0
nutR	2	1	0.52	2	0	0
csgC	2	1	0.52	2	0	0
rusA	12	1	0.52	12	0	0
yihY	2	1	0.52	2	0	0
cmiS	1	1	0.52	1	0	0
ulaG	2	1	0.52	2	0	0
dnaG	1	1	0.52	1	0	0
cyoB	3	1	0.52	3	0	0
mhpT	2	1	0.52	2	0	0
dfp	1	1	0.52	1	0	0
otsA	1	1	0.52	1	0	0
hemN	2	1	0.52	2	0	0
nuoL	2	1	0.52	2	0	0
mngB	1	1	0.52	1	0	0
secA	2	1	0.52	2	0	0
cusB	2	1	0.52	2	0	0
sigD	1	1	0.52	1	0	0
melB	1	1	0.52	1	0	0
narK	2	1	0.52	2	0	0
ybfH	2	1	0.52	2	0	0
ulaB	4	1	0.52	4	0	0
mfdI	1	1	0.52	1	0	0
pyk	2	1	0.52	2	0	0
ybeL	1	1	0.52	1	0	0
tnaB	11	1	0.52	11	0	0
proV	1	1	0.52	1	0	0
rpsQ	1	1	0.52	1	0	0
aroK	180	1	0.52	180	0	0
ybeD	2	1	0.52	2	0	0
cysA	1	1	0.52	1	0	0
kdgK	1	1	0.52	1	0	0
comE	2	1	0.52	2	0	0
ybhI	2	1	0.52	2	0	0
pagB	1	1	0.52	1	0	0
yedW	1	1	0.52	1	0	0
rimM	2	1	0.52	2	0	0
xylR	10	1	0.52	10	0	0
mngR	3	1	0.52	3	0	0
rrs	14	1	0.52	14	0	0
xcpR	1	1	0.52	1	0	0
degP	6	1	0.52	6	0	0
ligA	1	1	0.52	1	0	0
frdB	1	1	0.52	1	0	0
ftsI	1	1	0.52	1	0	0
yjcH	1	1	0.52	1	0	0
clgR	1	1	0.52	1	0	0
ynjI	1	1	0.52	1	0	0
lytA30	2	1	0.52	2	0	0
ftsX	2	1	0.52	2	0	0
malG	2	1	0.52	2	0	0
mdaB	1	1	0.52	1	0	0
rnc	2	1	0.52	2	0	0
yffP	1	1	0.52	1	0	0
yaiF	1	1	0.52	1	0	0
yjfJ	2	1	0.52	2	0	0
yafU	2	1	0.52	2	0	0
paaY	1	1	0.52	1	0	0
pobA	4	1	0.52	4	0	0
tipS	1	1	0.52	1	0	0
sra	1	1	0.52	1	0	0
greB	12	1	0.52	12	0	0
prc	1	1	0.52	1	0	0
ycjX	1	1	0.52	1	0	0
prmA	2	1	0.52	2	0	0
hisF	1	1	0.52	1	0	0
fliE	1	1	0.52	1	0	0
dacB	1	1	0.52	1	0	0
ctaE	2	1	0.52	2	0	0
sdaB	2	1	0.52	2	0	0
afuB	1	1	0.52	1	0	0
rpsC	2	1	0.52	2	0	0
rrsB	2	1	0.52	2	0	0
yjeP	2	1	0.52	2	0	0
rsmG	1	1	0.52	1	0	0
claR	1	1	0.52	1	0	0
yeeN	1	1	0.52	1	0	0
ugpB	1	1	0.52	1	0	0
sdhB	1	1	0.52	1	0	0
aenA	1	1	0.52	1	0	0
fucA	2	1	0.52	2	0	0
yfdG	1	1	0.52	1	0	0
molR_1	1	1	0.52	1	0	0
ytfQ	1	1	0.52	1	0	0
gor	1	1	0.52	1	0	0
tacI	1	1	0.52	1	0	0
ydeR	1	1	0.52	1	0	0
ctxB	2	1	0.52	2	0	0
nrnB	1	1	0.52	1	0	0
ygaV	1	1	0.52	1	0	0
rpiA	2	1	0.52	2	0	0
bmpD	22	1	0.52	22	0	0
galT	1	1	0.52	1	0	0
ompL	2	1	0.52	2	0	0
flgE	1	1	0.52	1	0	0
tujE	1	1	0.52	1	0	0
ycjT	2	1	0.52	2	0	0
caiC	2	1	0.52	2	0	0
ccmA	1	1	0.52	1	0	0
cspC	1	1	0.52	1	0	0
yjfO	1	1	0.52	1	0	0
hflB	2	1	0.52	2	0	0
yqaE	1	1	0.52	1	0	0
secG	1	1	0.52	1	0	0
yhbE	2	1	0.52	2	0	0
gatY	2	1	0.52	2	0	0
mepA	1	1	0.52	1	0	0
rplD	2	1	0.52	2	0	0
thrB	2	1	0.52	2	0	0
yeaQ	1	1	0.52	1	0	0
mobB	2	1	0.52	2	0	0
aroL	30	1	0.52	30	0	0
argI	2	1	0.52	2	0	0
qcrC	1	1	0.52	1	0	0
serB	1	1	0.52	1	0	0
yagR	2	1	0.52	2	0	0
rffC	2	1	0.52	2	0	0
ntcA	6	1	0.52	6	0	0
dgkA	1	1	0.52	1	0	0
rbsG	1	1	0.52	1	0	0
yjcB	2	1	0.52	2	0	0
hdeB	13	1	0.52	13	0	0
idi	1	1	0.52	1	0	0
intR	1	1	0.52	1	0	0
pyrF	1	1	0.52	1	0	0
glnN	2	1	0.52	2	0	0
hycB	1	1	0.52	1	0	0
fryC	1	1	0.52	1	0	0
cspG	1	1	0.52	1	0	0
livK	6	1	0.52	6	0	0
gdhA	1	1	0.52	1	0	0
uspD	1	1	0.52	1	0	0
glyT	1	1	0.52	1	0	0
prfB	1	1	0.52	1	0	0
cspE	1	1	0.52	1	0	0
hemL	2	1	0.52	2	0	0
chbF	2	1	0.52	2	0	0
leuO	54	1	0.52	54	0	0
ahpF	1	1	0.52	1	0	0
glpF	1	1	0.52	1	0	0
yiaB	4	1	0.52	4	0	0
yhcN	2	1	0.52	2	0	0
oriX	24	1	0.52	24	0	0
flaB	9	1	0.52	9	0	0
pyrI	1	1	0.52	1	0	0
glnD	25	1	0.52	25	0	0
bmpB	3	1	0.52	3	0	0
hisD	2	1	0.52	2	0	0
chbA	4	1	0.52	4	0	0
bioH	1	1	0.52	1	0	0
fabA	1	1	0.52	1	0	0
yjiS	1	1	0.52	1	0	0
cadA	3	1	0.52	3	0	0
ptpA	2	1	0.52	2	0	0
deoB	8	1	0.52	8	0	0
cysB	4	1	0.52	4	0	0
hlpA	1	1	0.52	1	0	0
xylE	1	1	0.52	1	0	0
gltI	2	1	0.52	2	0	0
rinE	1	1	0.52	1	0	0
rsxD	2	1	0.52	2	0	0
rsxA	1	1	0.52	1	0	0
ypjK	1	1	0.52	1	0	0
ygaR	1	1	0.52	1	0	0
yahG	1	1	0.52	1	0	0
ssnA	1	1	0.52	1	0	0
mpaA	2	1	0.52	2	0	0
nadA	1	1	0.52	1	0	0
nifS2	3	1	0.52	3	0	0
rspL	1	1	0.52	1	0	0
yddM	4	1	0.52	4	0	0
narG	2	1	0.52	2	0	0
gpmA	1	1	0.52	1	0	0
tcpA	14	1	0.52	14	0	0
insL-1	1	1	0.52	1	0	0
whiB2	1	1	0.52	1	0	0
ydgH	1	1	0.52	1	0	0
menD	1	1	0.52	1	0	0
yadN	2	1	0.52	2	0	0
fdhF	1	1	0.52	1	0	0
kdpC	2	1	0.52	2	0	0
lpp	1	1	0.52	1	0	0
clpC	5	1	0.52	5	0	0
xseB	2	1	0.52	2	0	0
entE	1	1	0.52	1	0	0
b0165	1	1	0.52	1	0	0
hyfR	1	1	0.52	1	0	0
atpF	1	1	0.52	1	0	0
gmr	2	1	0.52	2	0	0
aroP	1	1	0.52	1	0	0
yhaI	2	1	0.52	2	0	0
yebR	1	1	0.52	1	0	0
lysT	1	1	0.52	1	0	0
glk	6	1	0.52	6	0	0
katA	5	1	0.52	5	0	0
metC	1	1	0.52	1	0	0
toxT	17	1	0.52	17	0	0
nupG	1	1	0.52	1	0	0
matC	2	1	0.52	2	0	0
eamB	6	1	0.52	6	0	0
atoC	2	1	0.52	2	0	0
gloB	2	1	0.52	2	0	0
ypfH	2	1	0.52	2	0	0
impA	1	1	0.52	1	0	0
ureP	7	1	0.52	7	0	0
ibpA	6	1	0.52	6	0	0
fumB	1	1	0.52	1	0	0
argT	8	1	0.52	8	0	0
hsdS	1	1	0.52	1	0	0
ydjL	1	1	0.52	1	0	0
narP	1	1	0.52	1	0	0
comH	1	1	0.52	1	0	0
sufB	2	1	0.52	2	0	0
rpsI	1	1	0.52	1	0	0
soxS	6	1	0.52	6	0	0
ocd	2	1	0.52	2	0	0
grxA	1	1	0.52	1	0	0
rcsF	5	1	0.52	5	0	0
dapB	5	1	0.52	5	0	0
boxC	3	1	0.52	3	0	0
malS	2	1	0.52	2	0	0
ybfB	2	1	0.52	2	0	0
ampC	1	1	0.52	1	0	0
ycdU	2	1	0.52	2	0	0
astC	1	1	0.52	1	0	0
clpX	5	1	0.52	5	0	0
yafN	5	1	0.52	5	0	0
tynA	2	1	0.52	2	0	0
ygaM	1	1	0.52	1	0	0
caiE	1	1	0.52	1	0	0
dxs	1	1	0.52	1	0	0
secE	3	1	0.52	3	0	0
glvC	2	1	0.52	2	0	0
pilT	1	1	0.52	1	0	0
yrbG	2	1	0.52	2	0	0
gabK2	1	1	0.52	1	0	0
mdtJ	1	1	0.52	1	0	0
yffS	1	1	0.52	1	0	0
zwf	1	1	0.52	1	0	0
tktB	2	1	0.52	2	0	0
yceJ	1	1	0.52	1	0	0
yahN	1	1	0.52	1	0	0
rspL31	1	1	0.52	1	0	0
pykA	1	1	0.52	1	0	0
aidB	1	1	0.52	1	0	0
dxgA	1	1	0.52	1	0	0
aceB	5	1	0.52	5	0	0
pck	1	1	0.52	1	0	0
pps	1	1	0.52	1	0	0
cpsG	2	1	0.52	2	0	0
rnnX	2	1	0.52	2	0	0
ybdJ	2	1	0.52	2	0	0
oriV	1	1	0.52	1	0	0
hisH	2	1	0.52	2	0	0
yjfN	1	1	0.52	1	0	0
datA	1	1	0.52	1	0	0
tuiB	4	1	0.52	4	0	0
tdh	2	1	0.52	2	0	0
ttdB	2	1	0.52	2	0	0
qscR	2	1	0.52	2	0	0
argR	11	1	0.52	11	0	0
yhdW	1	1	0.52	1	0	0
arpA	2	1	0.52	2	0	0
aspA	1	1	0.52	1	0	0
yaiL	1	1	0.52	1	0	0
argB	7	1	0.52	7	0	0
hisC	2	1	0.52	2	0	0
ada	1	1	0.52	1	0	0
fruR	4	1	0.52	4	0	0
clpA	2	1	0.52	2	0	0
yhhA	1	1	0.52	1	0	0
ybdM	2	1	0.52	2	0	0
holA	1	1	0.52	1	0	0
zinT	3	1	0.52	3	0	0
cmk	1	1	0.52	1	0	0
trpT	1	1	0.52	1	0	0
yibG	2	1	0.52	2	0	0
ybcK	1	1	0.52	1	0	0
mraY	2	1	0.52	2	0	0
insA_1	3	1	0.52	3	0	0
aroH	2	1	0.52	2	0	0
mtfA	1	1	0.52	1	0	0
asnA	14	1	0.52	14	0	0
nfsB	1	1	0.52	1	0	0
yjfK	2	1	0.52	2	0	0
yfdR	1	1	0.52	1	0	0
dtxR	1	1	0.52	1	0	0
fabH	40	1	0.52	40	0	0
mnaB	1	1	0.52	1	0	0
ycjG	2	1	0.52	2	0	0
ogt	1	1	0.52	1	0	0
gapC	1	1	0.52	1	0	0
glyU	3	1	0.52	3	0	0
eutQ	2	1	0.52	2	0	0
hutC515	1	1	0.52	1	0	0
yfbO	1	1	0.52	1	0	0
ybgD	2	1	0.52	2	0	0
rplT	1	1	0.52	1	0	0
yhaB	4	1	0.52	4	0	0
ompU	1	1	0.52	1	0	0
rmnA	1	1	0.52	1	0	0
pgl	1	1	0.52	1	0	0
b3254	1	1	0.52	1	0	0
wbbI	1	1	0.52	1	0	0
relU	1	1	0.52	1	0	0
nuoK	2	1	0.52	2	0	0
wbbJ	2	1	0.52	2	0	0
lsrR	1	1	0.52	1	0	0
urtC	2	1	0.52	2	0	0
ycbB	1	1	0.52	1	0	0
tilS	2	1	0.52	2	0	0
rpmJ	4	1	0.52	4	0	0
kdpD	2	1	0.52	2	0	0
mgtA	4	1	0.52	4	0	0
cusC	6	1	0.52	6	0	0
hupB	1	1	0.52	1	0	0
nrdI	2	1	0.52	2	0	0
fdhE	1	1	0.52	1	0	0
lacP	1	1	0.52	1	0	0
yaaW	2	1	0.52	2	0	0
rpsN	1	1	0.52	1	0	0
ybfL	1	1	0.52	1	0	0
frr	3	1	0.52	3	0	0
ynfM	4	1	0.52	4	0	0
rpmI	1	1	0.52	1	0	0
mukF	2	1	0.52	2	0	0
bovB	1	1	0.52	1	0	0
rpmB	1	1	0.52	1	0	0
yliE	1	1	0.52	1	0	0
yabQ	1	1	0.52	1	0	0
sdhC	2	1	0.52	2	0	0
sgbE	2	1	0.52	2	0	0
leuD	2	1	0.52	2	0	0
groEL140	1	1	0.52	1	0	0
ykgG	2	1	0.52	2	0	0
ygfJ	1	1	0.52	1	0	0
thrS	1	1	0.52	1	0	0
rutG	1	1	0.52	1	0	0
rpsP	1	1	0.52	1	0	0
ybhC	1	1	0.52	1	0	0
eutB	2	1	0.52	2	0	0
yagS	2	1	0.52	2	0	0
nir	3	1	0.52	3	0	0
fadD	1	1	0.52	1	0	0
ypdB	1	1	0.52	1	0	0
yiaA	2	1	0.52	2	0	0
ygaY	1	1	0.52	1	0	0
ybdO	2	1	0.52	2	0	0
flgB	1	1	0.52	1	0	0
ynfK	1	1	0.52	1	0	0
ytfR	1	1	0.52	1	0	0
rfbC	1	1	0.52	1	0	0
ccaR	1	1	0.52	1	0	0
mhpC	2	1	0.52	2	0	0
ygjM	1	1	0.52	1	0	0
panE	4	1	0.52	4	0	0
gapC_2	4	1	0.52	4	0	0
ubiH	1	1	0.52	1	0	0
secM	2	1	0.52	2	0	0
aceE	5	1	0.52	5	0	0
rpiL	1	1	0.52	1	0	0
glvG	2	1	0.52	2	0	0
ycjW	4	1	0.52	4	0	0
ctaC	1	1	0.52	1	0	0
obgE	58	1	0.52	58	0	0
ydcX	3	1	0.52	3	0	0
groES30	1	1	0.52	1	0	0
proP	1	1	0.52	1	0	0
ycjN	1	1	0.52	1	0	0
sdaC	2	1	0.52	2	0	0
malM	1	1	0.52	1	0	0
ronL	1	1	0.52	1	0	0
ycjF	4	1	0.52	4	0	0
trpD	10	1	0.52	10	0	0
ydaU	5	1	0.52	5	0	0
ydcO	1	1	0.52	1	0	0
bmpC	3	1	0.52	3	0	0
purF	1	1	0.52	1	0	0
yeaH	1	1	0.52	1	0	0
azoR	1	1	0.52	1	0	0
nodF	13	1	0.52	13	0	0
tacM	9	1	0.52	9	0	0
hofM	2	1	0.52	2	0	0
modA	2	1	0.52	2	0	0
zntR	1	1	0.52	1	0	0
orfZ	34	1	0.52	34	0	0
yciT	1	1	0.52	1	0	0
comF	2	1	0.52	2	0	0
pinE	1	1	0.52	1	0	0
yfhB	2	1	0.52	2	0	0
yjfI	2	1	0.52	2	0	0
nikE	2	1	0.52	2	0	0
lytA32	7	1	0.52	7	0	0
hslU	1	1	0.52	1	0	0
yceM	3	1	0.52	3	0	0
ctpA	1	1	0.52	1	0	0
frdA	1	1	0.52	1	0	0
yeaT	1	1	0.52	1	0	0
ybcV	1	1	0.52	1	0	0
evgA	1	1	0.52	1	0	0
narJ	2	1	0.52	2	0	0
supF66	1	1	0.52	1	0	0
yfeD	1	1	0.52	1	0	0
galF	1	1	0.52	1	0	0
uspE	1	1	0.52	1	0	0
nrdG	1	1	0.52	1	0	0
insB_1	1	1	0.52	1	0	0
nanR	2	1	0.52	2	0	0
ibpB	5	1	0.52	5	0	0
cysG	1	1	0.52	1	0	0
pflD	1	1	0.52	1	0	0
borD	4	1	0.52	4	0	0
soxA	2	1	0.52	2	0	0
ymfM	2	1	0.52	2	0	0
hisA	1	1	0.52	1	0	0
serV	1	1	0.52	1	0	0
gabD	1	1	0.52	1	0	0
dtsR1	1	1	0.52	1	0	0
chbB	2	1	0.52	2	0	0
leuP	1	1	0.52	1	0	0
livJ	13	1	0.52	13	0	0
gus	2	1	0.52	2	0	0
keuV	1	1	0.52	1	0	0
orfY	35	1	0.52	35	0	0
lpxD	2	1	0.52	2	0	0
oxyI	1	1	0.52	1	0	0
uvrY	2	1	0.52	2	0	0
ygfQ	2	1	0.52	2	0	0
yhcO	2	1	0.52	2	0	0
alaT	3	1	0.52	3	0	0
aaeX	2	1	0.52	2	0	0
metT	8	1	0.52	8	0	0
rsxB	1	1	0.52	1	0	0
oriP	1	1	0.52	1	0	0
b0235	1	1	0.52	1	0	0
yeeT	4	1	0.52	4	0	0
aenC	1	1	0.52	1	0	0
ymfQ	1	1	0.52	1	0	0
tag	2	1	0.52	2	0	0
ydfV	1	1	0.52	1	0	0
caiT	2	1	0.52	2	0	0
metH	1	1	0.52	1	0	0
yraJ	2	1	0.52	2	0	0
narI	2	1	0.52	2	0	0
ybjT	1	1	0.52	1	0	0
rnhA	1	1	0.52	1	0	0
aphB	1	1	0.52	1	0	0
rseA	2	1	0.52	2	0	0
uraA	1	1	0.52	1	0	0
gadA	15	1	0.52	15	0	0
adhP	1	1	0.52	1	0	0
iscU	1	1	0.52	1	0	0
talA	4	1	0.52	4	0	0
uhpB	4	1	0.52	4	0	0
rpmF	4	1	0.52	4	0	0
ygfS	2	1	0.52	2	0	0
atpH	1	1	0.52	1	0	0
yncD	1	1	0.52	1	0	0
boxB	12	1	0.52	12	0	0
pobR	1	1	0.52	1	0	0
fabD	8	1	0.52	8	0	0
speD	2	1	0.52	2	0	0
ilvB	1	1	0.52	1	0	0
mcbA	1	1	0.52	1	0	0
ypjC	1	1	0.52	1	0	0
asiA	1	1	0.52	1	0	0
nodA	10	1	0.52	10	0	0
menC	2	1	0.52	2	0	0
hisR	1	1	0.52	1	0	0
hyfH	2	1	0.52	2	0	0
fimA	2	1	0.52	2	0	0
ycjD	2	1	0.52	2	0	0
rcsA	3	1	0.52	3	0	0
msyB	1	1	0.52	1	0	0
npr	6	1	0.52	6	0	0
fliD	1	1	0.52	1	0	0
sufC	1	1	0.52	1	0	0
yhjG	2	1	0.52	2	0	0
yfiE	2	1	0.52	2	0	0
flgC	1	1	0.52	1	0	0
flgD	1	1	0.52	1	0	0
ydhJ	2	1	0.52	2	0	0
eutA	2	1	0.52	2	0	0
fre	8	1	0.52	8	0	0
ygfM	1	1	0.52	1	0	0
flhB	2	1	0.52	2	0	0
ykgM	1	1	0.52	1	0	0
priA	11	1	0.52	11	0	0
yagU	4	1	0.52	4	0	0
ftsE	2	1	0.52	2	0	0
cyoD	3	1	0.52	3	0	0
cycA	3	1	0.52	3	0	0
qcrB	2	1	0.52	2	0	0
rhlAp	1	1	0.52	1	0	0
dadX	2	1	0.52	2	0	0
thrA	2	1	0.52	2	0	0
ospA	4	1	0.52	4	0	0
rihA	3	1	0.52	3	0	0
frc	1	1	0.52	1	0	0
glnE	4	1	0.52	4	0	0
bifA	1	1	0.52	1	0	0
nudG	2	1	0.52	2	0	0
asgE	1	1	0.52	1	0	0
tqsA	2	1	0.52	2	0	0
gcvP	1	1	0.52	1	0	0
panF	1	1	0.52	1	0	0
yceO	2	1	0.52	2	0	0
nirB	1	1	0.52	1	0	0
rpsT	1	1	0.52	1	0	0
yzgL	1	1	0.52	1	0	0
gltF	3	1	0.52	3	0	0
ycgB	1	1	0.52	1	0	0
ycgX	2	1	0.52	2	0	0
rbcL	1	1	0.52	1	0	0
glcB	1	1	0.52	1	0	0
cysE	4	1	0.52	4	0	0
sanA	1	1	0.52	1	0	0
dnaQ	3	1	0.52	3	0	0
pnp	2	1	0.52	2	0	0
yfhR	1	1	0.52	1	0	0
pflA	1	1	0.52	1	0	0
ymdB	2	1	0.52	2	0	0
rsxC	1	1	0.52	1	0	0
yliI	2	1	0.52	2	0	0
wcaI	2	1	0.52	2	0	0
betB	2	1	0.52	2	0	0
fliL	1	1	0.52	1	0	0
simJ	1	1	0.52	1	0	0
fdnI	1	1	0.52	1	0	0
metK	6	1	0.52	6	0	0
ytfK	1	1	0.52	1	0	0
ilvI	1	1	0.52	1	0	0
yehQ	2	1	0.52	2	0	0
uhpC	2	1	0.52	2	0	0
tpr	3	1	0.52	3	0	0
glpE	1	1	0.52	1	0	0
ulaR	2	1	0.52	2	0	0
gelE	1	1	0.52	1	0	0
trpI	4	1	0.52	4	0	0
retA	1	1	0.52	1	0	0
argD	1	1	0.52	1	0	0
rpsH	1	1	0.52	1	0	0
argZ	1	1	0.52	1	0	0
ntcB	1	1	0.52	1	0	0
oniC	2	1	0.52	2	0	0
phoQ	4	1	0.52	4	0	0
ymgG	1	1	0.52	1	0	0
allA	2	1	0.52	2	0	0
rplR	2	1	0.52	2	0	0
infA	2	1	0.52	2	0	0
metY	1	1	0.52	1	0	0
nikA	2	1	0.52	2	0	0
rpiB	2	1	0.52	2	0	0
bacA	2	1	0.52	2	0	0
ygaU	1	1	0.52	1	0	0
ydfN	1	1	0.52	1	0	0
ycdY	4	1	0.52	4	0	0
comP	3	1	0.52	3	0	0
cspB	2	1	0.52	2	0	0
rpIL	8	1	0.52	8	0	0
cysJ	1	1	0.52	1	0	0
speB	1	1	0.52	1	0	0
asnC	7	1	0.52	7	0	0
yfbM	2	1	0.52	2	0	0
yddH	1	1	0.52	1	0	0
ytfA	2	1	0.52	2	0	0
pspB	1	1	0.52	1	0	0
relBbu	90	1	0.52	90	0	0
yi81_1	1	1	0.52	1	0	0
