# Supplementary material for: Stringent response of Escherichia coli: revisiting the bibliome using literature mining
Source: Microb Inform Exp. 2011 Dec 30;1:14. doi: 10.1186/2042-5783-1-14 (PMC3372295; doi:10.1186/2042-5783-1-14)
Supplement: Additional file 6 — An Excel file with the list of annotations and statistical analysis of gene products (enzymes, transcriptional factors and other proteins). [file 2042-5783-1-14-S6.XLSX]

## Sheet: Gene products
Gene Products
Transcription factor
Entity	Nr annoations	Docs nr	Freq. (%)	Mean	Std	VMR
fis dna binding transcriptional dual regulator	888	18	9.33	49.33	86.88	150.94
fur-fe+2 transcriptional dual regulator	56	13	6.74	4.31	9.26	20.25
crp transcriptional dual regulator	279	12	6.22	23.25	36.28	56.35
h-ns transcriptional dual regulator	73	11	5.7	6.64	10.73	16.67
dnaa transcriptional dual regulator	121	11	5.7	11	23	48.09
lexa transcriptional repressor	101	10	5.18	10.1	18.32	32.4
ihf transcriptional dual regulator	54	9	4.66	6	5.25	4.17
laci transcriptional repressor	15	8	4.15	1.88	1.9	1
lrp-leucine transcriptional dual regulator	69	7	3.63	9.86	14.6	21.78
trpr transcriptional repressor	12	5	2.59	2.4	2.37	2
ntrc transcriptional dual regulator	11	5	2.59	2.2	1.48	0.5
marr-salicylate	9	4	2.07	2.25	0.87	0
arca transcriptional dual regulator	31	4	2.07	7.75	6.65	5.14
sdia transcriptional dual regulator	13	4	2.07	3.25	3.91	3
crp-camp transcriptional dual regulator	5	4	2.07	1.25	0.5	0
arac	4	4	2.07	1	0	0
cspa transcriptional activator	6	3	1.55	2	0.82	0
gutm transcriptional activator	4	3	1.55	1.33	0.58	0
oxyr transcriptional dual regulator	8	3	1.55	2.67	1.41	0.5
ompr transcriptional dual regulator	11	3	1.55	3.67	2.16	1.33
fnr transcriptional dual regulator	6	3	1.55	2	0.82	0
lasr	43	3	1.55	14.33	15.37	16.07
fadr transcriptional dual regulator	4	3	1.55	1.33	0.58	0
trpr-tryptophan transcriptional repressor	2	2	1.04	1	0	0
flhdc transcriptional dual regulator	21	2	1.04	10.5	1.58	0.1
arcb	12	2	1.04	6	2	0.67
asnc transcriptional dual regulator	8	2	1.04	4	3	2.25
soxs transcriptional dual regulator	5	2	1.04	2.5	1.58	0.5
rob transcriptional activator	2	2	1.04	1	0	0
rhlr	29	2	1.04	14.5	12.51	10.29
lysr transcriptional dual regulator	3	2	1.04	1.5	0.71	0
phob transcriptional dual regulator	62	2	1.04	31	30	29.03
cysb transcriptional dual regulator	20	2	1.04	10	6	3.6
metj transcriptional repressor	32	2	1.04	16	15	14.06
arsr dna binding transcriptional repressor	1	1	0.52	1	0	0
xylr transcriptional activator	35	1	0.52	35	0	0
quorum sensing transcriptional regulator of lysr-type	5	1	0.52	5	0	0
yoeb-yefm toxin-antitoxin complex and dna binding transcriptional repressor.	3	1	0.52	3	0	0
argt	10	1	0.52	10	0	0
metr transcriptional dual regulator	22	1	0.52	22	0	0
dna-binding transcriptional repressor, ni-binding	2	1	0.52	2	0	0
ada transcriptional dual regulator	2	1	0.52	2	0	0
mara transcriptional dual regulator	1	1	0.52	1	0	0
leuo transcriptional dual activator	118	1	0.52	118	0	0
amtr	9	1	0.52	9	0	0
iscr transcriptional dual regulator	3	1	0.52	3	0	0
nsrr transcriptional repressor	17	1	0.52	17	0	0
frur transcriptional dual regulator	1	1	0.52	1	0	0
norr transcriptional dual regulator	10	1	0.52	10	0	0
Enzyme
Entity	Nr annoations	Docs nr	Freq. (%)	Mean	Std	VMR
rela-monomer	4138	152	78.76	27.22	31.16	35.59
rna polymerase, core enzyme	1873	117	60.62	16.01	28.08	49
spot-monomer	1024	60	31.09	17.07	42.19	103.76
ecori	215	53	27.46	4.06	4.97	4
beta;-galactosidase	294	47	24.35	6.26	6.55	6
bamhi	149	43	22.28	3.47	5.87	8.33
hindiii	114	41	21.24	2.78	2.16	2
rnase	109	36	18.65	3.03	4.28	5.33
dlp12 prophage; lysozyme	50	23	11.92	2.17	2.62	2
reverse transcriptase	34	21	10.88	1.62	1.05	1
trna synthetase	54	20	10.36	2.7	2.63	2
dna-specific endonuclease i	29	20	10.36	1.45	1.4	1
dna polymerase v	40	16	8.29	2.5	2.45	2
gtpase that interacts with methylmalonyl-coa mutase	44	16	8.29	2.75	1.9	0.5
dnase i	29	15	7.77	1.93	2.66	4
ecoki restriction-modification system	27	15	7.77	1.8	1.41	1
alkaphospha-cplx	24	15	7.77	1.6	1	1
kpni	36	14	7.25	2.57	1.73	0.5
adenosinetriphosphatase	21	13	6.74	1.62	1.11	1
xbai	34	13	6.74	2.62	1.75	0.5
beta;-lactamase; penicillin resistance	25	13	6.74	1.92	1.75	1
taq polymerase	16	11	5.7	1.45	0.8	0
t7 rna polymerase	15	11	5.7	1.36	0.6	0
ribonuclease g (rnase g)	19	10	5.18	1.9	1.97	1
sequenase	11	10	5.18	1.1	0.32	0
iles-monomer	24	10	5.18	2.4	2.14	2
ppk-cplx	56	9	4.66	6.22	9.65	13.5
ndei	36	9	4.66	4	5.06	6.25
16s rrna m5c967 methyltransferase	13	9	4.66	1.44	0.67	0
t4 polynucleotide kinase	11	9	4.66	1.22	0.47	0
dna polymerase i	19	8	4.15	2.38	2.26	2
vals-monomer	8	8	4.15	1	0	0
hydroperoxidase i	15	8	4.15	1.88	1.84	1
ppx-cplx	100	8	4.15	12.5	15.07	18.75
ppk	162	7	3.63	23.14	21.68	19.17
adenylatecyc-monomer	15	7	3.63	2.14	2.04	2
leus-monomer	20	7	3.63	2.86	1.93	0.5
s1 nuclease	49	7	3.63	7	7.89	7
dna polymerase iii, epsilon; subunit	12	7	3.63	1.71	1.13	1
prolipoprotein signal peptidase ii	64	7	3.63	9.14	17.14	32.11
sphi	20	7	3.63	2.86	1.93	0.5
recg, dna helicase, resolution of holliday junctions, branch migration	94	6	3.11	15.67	27.07	48.6
hydroperoxidii-cplx	27	6	3.11	4.5	6.6	9
pppgpphydro-cplx	38	6	3.11	6.33	10.65	16.67
chloramphenicol acetyltransferase	14	6	3.11	2.33	0.82	0
t4 dna ligase	8	6	3.11	1.33	0.82	0
n-acetylmuramoyl-l-alanine amidase 1	37	6	3.11	6.17	7.18	8.17
dna gyrase	11	5	2.59	2.2	1.48	0.5
hpai	14	5	2.59	2.8	1.9	0.5
6-phospho-beta;-glucosidase; cryptic	5	5	2.59	1	0	0
dna primase	6	5	2.59	1.2	0.45	0
peptidyl transferase	5	5	2.59	1	0	0
superox-dismutfe-cplx	10	5	2.59	2	1.26	0.5
permease	7	5	2.59	1.4	0.63	0
imp-dehydrog-cplx	20	5	2.59	4	6	9
nucleoside diphosphate kinase	4	4	2.07	1	0	0
dna-binding, atp-dependent protease la	7	4	2.07	1.75	1.12	1
clpxp	8	4	2.07	2	1.73	0.5
bcr multidrug mfs transporter	4	4	2.07	1	0	0
glutamate dehydrogenase	7	4	2.07	1.75	1.12	1
pglycdehydrog-cplx	4	4	2.07	1	0	0
nucleotidase	19	4	2.07	4.75	4.82	4
t7 polymerase	5	4	2.07	1.25	0.5	0
transglycosylase associated protein	10	4	2.07	2.5	2.12	2
dna polymerase iv (y-family dna polymerase; translesion dna synthesis)	20	4	2.07	5	5.79	5
outer membrane protease vii (outer membrane protein 3b)	22	4	2.07	5.5	7.25	9.8
dna adenine methylase	65	4	2.07	16.25	17.99	18.06
mltd membrane-bound lytic murein transglycosylase d	7	4	2.07	1.75	1.5	1
glutamatesyn-cplx	10	4	2.07	2.5	1	0.5
recbcd	34	4	2.07	8.5	5.05	3.13
acetolactsyniii-cplx	11	4	2.07	2.75	1.32	0.5
polynucleotide kinase	9	4	2.07	2.25	1.66	0.5
pyruvate kinase i	9	4	2.07	2.25	1.66	0.5
avai	7	4	2.07	1.75	1.12	1
rnases	9	4	2.07	2.25	1.32	0.5
glutaminesyn-oligomer	22	4	2.07	5.5	2.74	0.8
aminoacyltrna synthetase	4	4	2.07	1	0	0
s-ribosylhomocysteine lyase (ai-2 synthesis protein)	90	4	2.07	22.5	37.24	62.23
invertase	3	3	1.55	1	0	0
modulator of rnase ii stability	12	3	1.55	4	2.83	1
nuclease-s1	9	3	1.55	3	1.41	0.33
6pglucondehydrog-cplx	61	3	1.55	20.33	27.34	36.45
amv reverse transcriptase	6	3	1.55	2	0.82	0
cytochrome c oxidase	5	3	1.55	1.67	0.82	0
urease	15	3	1.55	5	1.63	0.2
rna polymerase, sigma 54 (sigma n) factor	3	3	1.55	1	0	0
rna synthetase	3	3	1.55	1	0	0
sers-cplx	5	3	1.55	1.67	0.82	0
dna topoisomerase i	4	3	1.55	1.33	0.58	0
elastase	12	3	1.55	4	4.24	4
klenow polymerase	3	3	1.55	1	0	0
dna ligase	5	3	1.55	1.67	0.82	0
resolvasome	50	3	1.55	16.67	10.17	6.25
adenylosuccinate synthetase	11	3	1.55	3.67	3.83	3
trans-aconitate methyltransferase	4	3	1.55	1.33	0.58	0
eg10108-monomer	5	3	1.55	1.67	0.82	0
arog	48	2	1.04	24	21	18.38
l-lactdehydrogfmn-monomer	2	2	1.04	1	0	0
atp-dependent dna helicase	3	2	1.04	1.5	0.71	0
shikimate kinase i	168	2	1.04	84	83	82.01
gapdh-a-cplx	2	2	1.04	1	0	0
noti	3	2	1.04	1.5	0.71	0
polynucleotide phosphorylase	4	2	1.04	2	1	0.5
ptsg	2	2	1.04	1	0	0
enolase-cplx	3	2	1.04	1.5	0.71	0
oropribtrans-cplx	4	2	1.04	2	0	0
lasb elastase	10	2	1.04	5	3	1.8
pglucisom	2	2	1.04	1	0	0
taqi	12	2	1.04	6	4	2.67
creatine phosphokinase	2	2	1.04	1	0	0
pol iv	28	2	1.04	14	11	8.64
adenyl-kin-monomer	4	2	1.04	2	1	0.5
cysd	3	2	1.04	1.5	0.71	0
envz	6	2	1.04	3	2	1.33
acetatekina-monomer	2	2	1.04	1	0	0
gmp synthetase	2	2	1.04	1	0	0
clpp serine protease	2	2	1.04	1	0	0
apha-cplx	16	2	1.04	8	5	3.13
cplx0-7662	5	2	1.04	2.5	1.58	0.5
galactokin-monomer	2	2	1.04	1	0	0
e1p-cplx	6	2	1.04	3	2	1.33
atpsyn-cplx	4	2	1.04	2	0	0
penicillin-binding protein 1a	3	2	1.04	1.5	0.71	0
glutathione s-transferase	3	2	1.04	1.5	0.71	0
carbonic anhydrase 1	2	2	1.04	1	0	0
aldose1epim-monomer	5	2	1.04	2.5	1.58	0.5
malate-dehase	2	2	1.04	1	0	0
phes-cplx	111	2	1.04	55.5	30.5	16.36
rnase iii	2	2	1.04	1	0	0
chorismutprephendehydrog-cplx	3	2	1.04	1.5	0.71	0
trypsyn	7	2	1.04	3.5	2.55	1.33
phage t7 rna polymerase	2	2	1.04	1	0	0
nitrate reductase z	6	2	1.04	3	2	1.33
nacglctrans-monomer	2	2	1.04	1	0	0
pyrnutranshydrogen-cplx	5	2	1.04	2.5	1.58	0.5
gmp-syn-cplx	2	2	1.04	1	0	0
nitrogenase	21	2	1.04	10.5	9.51	8.1
amidohydrolase	1	1	0.52	1	0	0
nqor-cplx	1	1	0.52	1	0	0
glycerol-kin-cplx	2	1	0.52	2	0	0
tryptophan-cplx	5	1	0.52	5	0	0
papssulfotrans-cplx	1	1	0.52	1	0	0
cplx0-7695	1	1	0.52	1	0	0
acid phosphatase	1	1	0.52	1	0	0
monomer0-341	1	1	0.52	1	0	0
heat shock protease	1	1	0.52	1	0	0
udpnacetylglucosamenolpyrtrans-monomer	1	1	0.52	1	0	0
dna polymerase iii, epsilon; subunit	1	1	0.52	1	0	0
cplx0-248	1	1	0.52	1	0	0
glutamate decarboxylase b subunit	1	1	0.52	1	0	0
ribonuclease e	1	1	0.52	1	0	0
hmp-p-kin-cplx	2	1	0.52	2	0	0
ornithine cyclodeaminase	1	1	0.52	1	0	0
deoxyribodipyrimidine photolyase (photoreactivation)	11	1	0.52	11	0	0
pgk	2	1	0.52	2	0	0
cplx0-245	1	1	0.52	1	0	0
l-glutamine:d-fructose-6-phosphate aminotransferase	1	1	0.52	1	0	0
clp protease	1	1	0.52	1	0	0
phosacetyltrans-cplx	1	1	0.52	1	0	0
sarcosine oxidase	1	1	0.52	1	0	0
fused nitric oxide dioxygenase and dihydropteridine reductase 2	7	1	0.52	7	0	0
aspkiniihomoserdehydrogii-cplx	1	1	0.52	1	0	0
dihydroorotox-cplx	1	1	0.52	1	0	0
endonuclease v (deoxyinosine 3'-endonuclease)	1	1	0.52	1	0	0
dihydroxyaciddehydrat-cplx	6	1	0.52	6	0	0
sulfite-reduct-cplx	1	1	0.52	1	0	0
copper - transporting atpase	1	1	0.52	1	0	0
dna sequenase	1	1	0.52	1	0	0
threonine deaminase	25	1	0.52	25	0	0
serine acetyltransferase	2	1	0.52	2	0	0
shikimate kinase ii	40	1	0.52	40	0	0
diaminopimdecarb-cplx	3	1	0.52	3	0	0
3-isopropylmaldehydrog-cplx	1	1	0.52	1	0	0
endopeptidases	1	1	0.52	1	0	0
predicted synthetase/amidase	1	1	0.52	1	0	0
sealase	1	1	0.52	1	0	0
cplx0-244	1	1	0.52	1	0	0
multicopper oxidase with role in copper homeostasis	2	1	0.52	2	0	0
nitritreduct-cplx	3	1	0.52	3	0	0
recbc	2	1	0.52	2	0	0
p - hydroxybenzoate hydroxylase	2	1	0.52	2	0	0
exomuramidase	1	1	0.52	1	0	0
thioesterase ii	1	1	0.52	1	0	0
dna polymerase i, 3' --> 5' polymerase, 5' --> 3' and 3' --> 5' exonuclease	1	1	0.52	1	0	0
pronase	1	1	0.52	1	0	0
fhlmulti-cplx	1	1	0.52	1	0	0
gelatinase	1	1	0.52	1	0	0
2-oxoglutarate decarboxylase, thiamin-requiring	1	1	0.52	1	0	0
clpa atp-dependent protease specificity component and chaperone	3	1	0.52	3	0	0
dihydrofolate reductase	4	1	0.52	4	0	0
glutdecarboxb-cplx	2	1	0.52	2	0	0
dna pol i	3	1	0.52	3	0	0
fumarate-reductase	1	1	0.52	1	0	0
homsuctran-cplx	1	1	0.52	1	0	0
branched-chain amino-acid aminotransferase	1	1	0.52	1	0	0
cher-monomer	2	1	0.52	2	0	0
diacylglykin-cplx	1	1	0.52	1	0	0
allose-6-phosphate isomerase / ribose-5-phosphate isomerase b	1	1	0.52	1	0	0
qor	6	1	0.52	6	0	0
anthransyn-cplx	10	1	0.52	10	0	0
succcoasyn	2	1	0.52	2	0	0
asl-monomer	1	1	0.52	1	0	0
pyruvformly-cplx	4	1	0.52	4	0	0
g7106-monomer	1	1	0.52	1	0	0
3-methyl-adenine dna glycosylase ii, inducible	1	1	0.52	1	0	0
clpap	2	1	0.52	2	0	0
pyruvate kinase ii	1	1	0.52	1	0	0
l-cysteine desulfhydrase	1	1	0.52	1	0	0
amineoxid-cplx	3	1	0.52	3	0	0
longitudinal peptidoglycan synthesis/chromosome segregation-directing complex	3	1	0.52	3	0	0
uvrabc nucleotide excision repair complex	21	1	0.52	21	0	0
6bisphosphatase	1	1	0.52	1	0	0
creatine kinase	1	1	0.52	1	0	0
hypoxanthine-guanine phosphoribosyltransferase	1	1	0.52	1	0	0
dcmphmase	3	1	0.52	3	0	0
ammonia permease	2	1	0.52	2	0	0
ribokinase	1	1	0.52	1	0	0
recfor complex	9	1	0.52	9	0	0
rna methyltransferase	1	1	0.52	1	0	0
protoporgenoxi-monomer	2	1	0.52	2	0	0
galactosyltransferase	1	1	0.52	1	0	0
atp : gtp pyrophosphate transferase	1	1	0.52	1	0	0
streptokinase	2	1	0.52	2	0	0
citrate-si-synthase	1	1	0.52	1	0	0
aminoacyltrna synthetases	2	1	0.52	2	0	0
ctpsyn-cplx	1	1	0.52	1	0	0
dihydropteridine reductase	2	1	0.52	2	0	0
phosphoenolpyruvate : phosphotransferase	1	1	0.52	1	0	0
nadh:ubiquinone oxidoreductase ii	1	1	0.52	1	0	0
glucokin-monomer	2	1	0.52	2	0	0
transaldolb-cplx	1	1	0.52	1	0	0
adenpribosyltran-cplx	1	1	0.52	1	0	0
adenine glycosylase; g.c --> t.a transversions	1	1	0.52	1	0	0
trps-cplx	1	1	0.52	1	0	0
ribulokin-cplx	4	1	0.52	4	0	0
srna synthetase	1	1	0.52	1	0	0
aspkinihomoserdehydrogi-cplx	3	1	0.52	3	0	0
t4 ligase	1	1	0.52	1	0	0
serine kinasephosphatase	1	1	0.52	1	0	0
nadh:ubiquinone oxidoreductase i	1	1	0.52	1	0	0
acetyl-coa synthetase (amp-forming)	2	1	0.52	2	0	0
nri kinase	1	1	0.52	1	0	0
glycosylase	1	1	0.52	1	0	0
gluconokinase i	1	1	0.52	1	0	0
e2p-monomer	3	1	0.52	3	0	0
aspartase-cplx	1	1	0.52	1	0	0
pyruvoxid-cplx	3	1	0.52	3	0	0
cytochrome c1	1	1	0.52	1	0	0
hydroxymetylase	1	1	0.52	1	0	0
glyohmetrans-cplx	1	1	0.52	1	0	0
phosphoglycerol transferase i	1	1	0.52	1	0	0
pullulanase	1	1	0.52	1	0	0
amyloglucosidase	1	1	0.52	1	0	0
glnd-monomer	1	1	0.52	1	0	0
cplx0-7692	1	1	0.52	1	0	0
cytokinin oxidase	2	1	0.52	2	0	0
hmase	16	1	0.52	16	0	0
ycee drug mfs transporter	1	1	0.52	1	0	0
pyrimidine deoxynucleoside triphosphate pyrophosphohydrolase	1	1	0.52	1	0	0
3 - pyrophosphatase	1	1	0.52	1	0	0
t4 dna polymerase	2	1	0.52	2	0	0
acetohydroxy acid synthetase	3	1	0.52	3	0	0
methyltransferase for 50s ribosomal subunit protein l11	1	1	0.52	1	0	0
badh-cplx	1	1	0.52	1	0	0
glns-monomer	2	1	0.52	2	0	0
quinolinate phosphoribosyltransferase	1	1	0.52	1	0	0
formiminohydrolase	1	1	0.52	1	0	0
aspcarbtrans-cplx	2	1	0.52	2	0	0
creatinine deaminase	2	1	0.52	2	0	0
meta	2	1	0.52	2	0	0
avaii	1	1	0.52	1	0	0
dna-binding, atp-dependent protease la	1	1	0.52	1	0	0
fkbp-type peptidyl prolyl cis-trans isomerase	1	1	0.52	1	0	0
cyanase	2	1	0.52	2	0	0
methionine adenosyltransferase	4	1	0.52	4	0	0
orncarbamtransferf-cplx	10	1	0.52	10	0	0
arof-cplx	77	1	0.52	77	0	0
2-oxoglutarate dehydrogenase complex	1	1	0.52	1	0	0
chloramphenicol transacetylase	1	1	0.52	1	0	0
predicted dioxygenase	1	1	0.52	1	0	0
agmatin-cplx	1	1	0.52	1	0	0
dlactdehydrognad-monomer	1	1	0.52	1	0	0
pepcarbox-cplx	1	1	0.52	1	0	0
cysteine synthase b	2	1	0.52	2	0	0
pdxk-cplx	1	1	0.52	1	0	0
trna-dihydrouridine synthase a	2	1	0.52	2	0	0
ietase	1	1	0.52	1	0	0
aminoglycoside phosphotransferase	2	1	0.52	2	0	0
isocithase-cplx	1	1	0.52	1	0	0
cardiolipsyn-monomer	5	1	0.52	5	0	0
aspartate kinase iii	1	1	0.52	1	0	0
phycobiliproteinase	1	1	0.52	1	0	0
pepcarboxykin-monomer	1	1	0.52	1	0	0
enterochelin esterase	5	1	0.52	5	0	0
l-serine deaminase i	2	1	0.52	2	0	0
delta;(2)-isopentenylpyrophosphate trna-adenosine transferase	1	1	0.52	1	0	0
glutathione-reduct-nadph-cplx	1	1	0.52	1	0	0
l- and d-methionine uptake abc permease	1	1	0.52	1	0	0
pflactenz-monomer	1	1	0.52	1	0	0
glu6pdehydrog-monomer	7	1	0.52	7	0	0
exonuclease iii	3	1	0.52	3	0	0
cytochrome b	1	1	0.52	1	0	0
Protein
Entity	Nr annoations	Docs nr	Freq. (%)	Mean	Std	VMR
ribosome	1643	128	66.32	12.84	23.57	44.08
rel	1021	62	32.12	16.47	36.6	81
beta;-galactosidase monomer	543	53	27.46	10.25	17.44	28.9
rna polymerase, sigma s (sigma 38) factor	392	42	21.76	9.33	15.41	25
sigma factor	112	35	18.13	3.2	5.87	8.33
dna-dependent atpase i and helicase ii	56	35	18.13	1.6	1.3	1
rna polymerase, beta; subunit	252	35	18.13	7.2	11.46	17.29
dna strand exchange and recombination protein with protease and nuclease activity	99	31	16.06	3.19	4.26	5.33
elongation factor tu	223	26	13.47	8.58	17.32	36.13
50s ribosomal subunit stability factor	51	25	12.95	2.04	2.14	2
rna polymerase, sigma 70 (sigma d) factor	134	21	10.88	6.38	11.19	20.17
bovine serum albumin	28	19	9.84	1.47	0.76	0
kanr	36	17	8.81	2.12	2.17	2
ecorv	56	16	8.29	3.5	3.98	3
rna polymerase-binding transcription factor	466	16	8.29	29.13	61.04	128.31
mdfa/cmr mfs multidrug transporter	46	15	7.77	3.07	3.04	3
penicillin-binding protein	92	15	7.77	6.13	6.28	6
50s ribosomal subunit	54	15	7.77	3.6	5.14	8.33
transcription termination factor rho monomer; polarity suppressor	62	14	7.25	4.43	6.76	9
xhoi	32	14	7.25	2.29	1.36	0.5
50s ribosomal subunit protein l11	473	14	7.25	33.79	55.02	91.67
elongation factor g	94	14	7.25	6.71	11.87	20.17
chaperone hsp70; dna biosynthesis; autoregulated heat shock proteins	38	13	6.74	2.92	2.29	2
xbai	34	13	6.74	2.62	1.75	0.5
subunit of e1(0) component of 2-oxoglutarate dehydrogenase	34	13	6.74	2.62	2.11	2
predicted elongation factor	23	12	6.22	1.92	1.61	1
come	24	12	6.22	2	2.77	2
sali	53	12	6.22	4.42	3.86	2.25
elongation factor	19	11	5.7	1.73	1.65	1
protein chain initiation factor if-2	131	11	5.7	11.91	30.11	81.82
transcription termination/antitermination l factor	49	10	5.18	4.9	5.43	6.25
gfp	58	10	5.18	5.8	5	5
ecoki restriction-modification system	12	9	4.66	1.33	0.75	0
dlp12 prophage; predicted integrase	10	9	4.66	1.11	0.33	0
ndei	36	9	4.66	4	5.06	6.25
translation initiation factor	17	9	4.66	1.89	2.05	4
rsh	248	9	4.66	27.56	29.67	31.15
clai	20	9	4.66	2.22	0.94	0
tetr	16	9	4.66	1.78	1.2	1
rna polymerase, beta;' subunit	56	9	4.66	6.22	7.42	8.17
tnlo	24	9	4.66	2.67	2.26	2
apo-[acyl carrier protein]	226	8	4.15	28.25	48.55	82.29
igg	21	8	4.15	2.63	2.89	2
membrane atpase of the minc-mind-mine system that regulates septum placement	9	8	4.15	1.13	0.35	0
essential cell division protein ftsz	214	8	4.15	26.75	33.46	41.88
exopolyphosphatase monomer	41	8	4.15	5.13	6.07	7.2
lon	34	8	4.15	4.25	7.86	12.25
hincii	22	8	4.15	2.75	3.97	4.5
rna polymerase, sigma 70 (sigma d) factor	11	7	3.63	1.57	1.2	1
spo	38	7	3.63	5.43	6.9	7.2
gpp	15	7	3.63	2.14	2.1	2
rna polymerase, sigma 54 (sigma n) factor	46	7	3.63	6.57	10.99	16.67
strr	19	7	3.63	2.71	2.85	2
cell shape; peptidoglycan synthetase; penicillin-binding protein 2	76	7	3.63	10.86	13.62	16.9
qin prophage; antitoxin of the rele-relb toxin-antitoxin system and transcriptional repressor of relbef	78	7	3.63	11.14	20.83	36.36
30s ribosomal subunit protein s5	32	7	3.63	4.57	7.21	12.25
seryl-trna synthetase	9	7	3.63	1.29	0.76	0
sos cell division inhibitor	17	7	3.63	2.43	1.65	0.5
sphi	20	7	3.63	2.86	1.93	0.5
rna polymerase, sigma 32 (sigma h) factor	13	6	3.11	2.17	1.08	0.5
male	45	6	3.11	7.5	7.95	7
spei	16	6	3.11	2.67	2.94	2
glyceraldehyde 3-phosphate dehydrogenase-a monomer	6	6	3.11	1	0	0
stationary phase nucleoid protein that sequesters iron and protects dna from damage	17	6	3.11	2.83	2.35	2
chaperone with dnak; heat shock protein	11	6	3.11	1.83	1.08	1
ncoi	12	6	3.11	2	1.15	0.5
excision nuclease subunit a	44	6	3.11	7.33	8.87	9.14
chaperone	7	6	3.11	1.17	0.41	0
nalr	7	5	2.59	1.4	0.89	0
protein chain elongation factor ef-ts	33	5	2.59	6.6	7.76	8.17
branch migration of holliday structures; repair	23	5	2.59	4.6	3.82	2.25
GTPase involved in DNA replication and ribosome assembly	123	5	2.59	24.6	46.71	88.17
pii	124	5	2.59	24.8	46.11	88.17
glycerol-3-p-acyltransfer-monomer	25	5	2.59	5	6.54	7.2
lipoprotein	8	5	2.59	1.6	1	1
gtpase involved in dna replication and ribosome assembly	17	5	2.59	3.4	1.79	0.33
phage lambda replication; host dna synthesis; heat shock protein; protein repair	18	5	2.59	3.6	4.27	5.33
trypsin	11	5	2.59	2.2	1.95	0.5
30s ribosomal subunit protein s12	7	5	2.59	1.4	0.89	0
clpp	13	5	2.59	2.6	3.26	4.5
tnaa	5	5	2.59	1	0	0
outer membrane protein 3a (ii*;g;d)	13	5	2.59	2.6	1.34	0.5
ecotin monomer; serine protease inhibitor	5	5	2.59	1	0	0
iles-monomer	45	5	2.59	9	11.03	13.44
protein chain elongation factor EF-Ts	4	4	2.07	1	0	0
supf	13	4	2.07	3.25	3.35	3
green fluorescent protein	6	4	2.07	1.5	1	1
kate	23	4	2.07	5.75	8.26	12.8
mutl	4	4	2.07	1	0	0
transcription elongation factor grea	54	4	2.07	13.5	12.86	11.08
holliday junction nuclease; resolution of structures; repair	44	4	2.07	11	17.32	26.27
Holliday junction nuclease; resolution of structures; repair	44	4	2.07	11	17.32	26.27
groel, chaperone hsp60, peptide-dependent atpase, heat shock protein	26	4	2.07	6.5	3.32	1.5
rod shape-determining membrane protein; sensitivity to radiation and drugs	54	4	2.07	13.5	14.88	15.08
nrui	10	4	2.07	2.5	2.12	2
phosphodiesterase	19	4	2.07	4.75	3.64	2.25
universal stress protein	4	4	2.07	1	0	0
polynucleotide phosphorylase monomer	20	4	2.07	5	3.54	1.8
groes, chaperone binds to hsp60 in pres. mg-atp, suppressing its atpase activity	24	4	2.07	6	5.15	4.17
boxa	41	4	2.07	10.25	15.45	22.5
qin prophage; toxin of the rele-relb toxin-antitoxin system	42	4	2.07	10.5	13.66	16.9
primosome factor n'	49	4	2.07	12.25	14.91	16.33
camr	33	4	2.07	8.25	11.99	15.13
universal stress global stress response regulator	8	4	2.07	2	0.71	0
replicative dna helicase	10	4	2.07	2.5	1.58	0.5
mlui	7	4	2.07	1.75	1.12	1
transcription termination factor nusg	31	3	1.55	10.33	11.15	12.1
lasb	25	3	1.55	8.33	5.57	3.13
rhli	19	3	1.55	6.33	5	4.17
30s ribosomal subunit protein s15	3	3	1.55	1	0	0
saci	4	3	1.55	1.33	0.58	0
ntrb	7	3	1.55	2.33	1	0.5
clpb chaperone	9	3	1.55	3	0.82	0
amtb	5	3	1.55	1.67	1.15	1
essential cell division protein ftsq	20	3	1.55	6.67	0.82	0
30s ribosomal subunit protein s6	4	3	1.55	1.33	0.58	0
sacii	7	3	1.55	2.33	1.29	0.5
ppc	11	3	1.55	3.67	2.58	1.33
regulator of rpos	4	3	1.55	1.33	0.58	0
ndk	3	3	1.55	1	0	0
atp-binding protein with possible role in replication	3	3	1.55	1	0	0
gaca	3	3	1.55	1	0	0
dna repair; excision nuclease subunit b	42	3	1.55	14	16.31	18.29
protein chain initiation factor if-1	7	3	1.55	2.33	1.91	0.5
transcription-repair coupling factor	241	3	1.55	80.33	82.56	84.05
1-hydroxy-2-methyl-2-(e)-butenyl 4-diphosphate reductase	61	3	1.55	20.33	9.54	4.05
transcription elongation factor greb	22	3	1.55	7.33	8.27	9.14
flagellar biosynthesis, initiation of hook assembly	3	3	1.55	1	0	0
phor	9	3	1.55	3	2.83	1.33
seqa, negative modulator of initiation of replication	80	3	1.55	26.67	36.3	49.85
branch migration of holliday structures; repair helicase	19	3	1.55	6.33	3.7	1.5
dihydropteridine reductase monomer	42	3	1.55	14	17.68	20.64
apai	4	3	1.55	1.33	0.58	0
essential cell division protein ftsi; penicillin-binding protein 3	4	3	1.55	1.33	0.58	0
alui	3	3	1.55	1	0	0
stringent starvation protein a	6	3	1.55	2	0.82	0
essential cell division protein ftsa	34	3	1.55	11.33	2.38	0.36
mazf toxin of the mazf-maze toxin-antitoxin system that exhibits ribonuclease activity	4	3	1.55	1.33	0.58	0
fepa, outer membrane receptor for ferric enterobactin (enterochelin) and colicins b and d	11	3	1.55	3.67	2	1.33
ecor	4	3	1.55	1.33	0.58	0
lasi	20	3	1.55	6.67	2.45	0.67
cody	9	3	1.55	3	2.16	1.33
toxr	51	3	1.55	17	22.63	28.47
endodeoxyribonuclease rus (holliday junction resolvase)	18	3	1.55	6	5.72	4.17
30s ribosomal subunit protein s1	6	3	1.55	2	1.41	0.5
30s ribosomal subunit	16	3	1.55	5.33	4.04	3.2
hflb	6	2	1.04	3	1	0.33
incp	4	2	1.04	2	1	0.5
xcpr	2	2	1.04	1	0	0
cyt-o-ubiox-cplx	2	2	1.04	1	0	0
G7454-MONOMER	6	2	1.04	3	0	0
adhesin	2	2	1.04	1	0	0
ssdna and dsdna binding, atp binding	15	2	1.04	7.5	1.58	0.14
drai	3	2	1.04	1.5	0.71	0
outer membrane lipoprotein	2	2	1.04	1	0	0
orfx	29	2	1.04	14.5	13.51	12.07
protein chain initiation factor if-3	6	2	1.04	3	2	1.33
transcription antitermination protein nusb	23	2	1.04	11.5	10.51	9.09
sigb	8	2	1.04	4	3	2.25
nhei	2	2	1.04	1	0	0
phenylalanyl-trna synthetase alpha;-chain	4	2	1.04	2	1	0.5
ntrc-phosphorylated transcriptional dual regulator	4	2	1.04	2	1	0.5
hydroperoxidii-cplx	13	2	1.04	6.5	5.52	4.17
gtp-binding protein	4	2	1.04	2	1	0.5
phosphotransferase system enzyme iia, regulates n metabolism	9	2	1.04	4.5	2.55	1
phou phosphate transport system protein	3	2	1.04	1.5	0.71	0
leub	51	2	1.04	25.5	22.51	19.36
50s ribosomal subunit protein l7	2	2	1.04	1	0	0
carbon storage regulator; pleiotropic regulatory protein for carbon source metabolism	4	2	1.04	2	1	0.5
major type 1 subunit fimbrin (pilin)	5	2	1.04	2.5	0.71	0
mecr	6	2	1.04	3	2	1.33
bali	3	2	1.04	1.5	0.71	0
phycobiliprotein	27	2	1.04	13.5	12.51	11.08
bsteii	6	2	1.04	3	1	0.33
fspi	2	2	1.04	1	0	0
qin prophage; cell division inhibition protein	2	2	1.04	1	0	0
stui	2	2	1.04	1	0	0
recombinase, dna renaturation	2	2	1.04	1	0	0
comp	11	2	1.04	5.5	4.53	3.2
pvui	3	2	1.04	1.5	0.71	0
nsii	24	2	1.04	12	4	1.33
membrane-associated protein	2	2	1.04	1	0	0
predicted protamine-like protein	12	2	1.04	6	5	4.17
crec	9	2	1.04	4.5	0.71	0
ospa	13	2	1.04	6.5	0.71	0
atpsyn-cplx	4	2	1.04	2	0	0
minor fimbrial subunit, d-mannose specific adhesin	6	2	1.04	3	2	1.33
periplasmic protein	3	2	1.04	1.5	0.71	0
aldose sugar dehydrogenase	3	2	1.04	1.5	0.71	0
mreb	3	2	1.04	1.5	0.71	0
termination factor	2	2	1.04	1	0	0
ddei	5	2	1.04	2.5	0.71	0
peptide chain initiation	2	2	1.04	1	0	0
arob-monomer	27	2	1.04	13.5	12.51	11.08
endonuclease of nucleotide excision repair	3	2	1.04	1.5	0.71	0
rna polymerase, sigma s (sigma 38) factor	2	2	1.04	1	0	0
scai	7	2	1.04	3.5	1.58	0.33
tsr	2	2	1.04	1	0	0
dna gyrase, subunit b	11	2	1.04	5.5	1.58	0.2
pyrnutranshydrogen-cplx	5	2	1.04	2.5	1.58	0.5
ipab	2	2	1.04	1	0	0
luxi	4	2	1.04	2	1	0.5
dna-binding protein; inhibition of replication at ter sites	2	1	0.52	2	0	0
comc	41	1	0.52	41	0	0
hyperosmotically inducible periplasmic protein	5	1	0.52	5	0	0
dmpr	7	1	0.52	7	0	0
fructose bisphosphate aldolase monomer	3	1	0.52	3	0	0
haemolysin expression modulating protein	6	1	0.52	6	0	0
recg, dna helicase, resolution of holliday junctions, branch migration	2	1	0.52	2	0	0
eg11180	2	1	0.52	2	0	0
ssti	8	1	0.52	8	0	0
furo	1	1	0.52	1	0	0
clgr	2	1	0.52	2	0	0
cagn	1	1	0.52	1	0	0
nitrogen regulatory protein glnk	3	1	0.52	3	0	0
oppa-oligopeptide abc transporter substrate-binding	1	1	0.52	1	0	0
30s ribosomal subunit protein s10	12	1	0.52	12	0	0
ClpA	1	1	0.52	1	0	0
esha	2	1	0.52	2	0	0
eg10851-monomer	3	1	0.52	3	0	0
membrane protein	4	1	0.52	4	0	0
nati	2	1	0.52	2	0	0
seqz	1	1	0.52	1	0	0
anti-sigma factor for FliA (sigma 28)	3	1	0.52	3	0	0
fabh-monomer	42	1	0.52	42	0	0
fused nitric oxide dioxygenase and dihydropteridine reductase 2	1	1	0.52	1	0	0
kmri	1	1	0.52	1	0	0
rsai	1	1	0.52	1	0	0
spo0a	2	1	0.52	2	0	0
iytb	1	1	0.52	1	0	0
relbbu	110	1	0.52	110	0	0
eg10309	2	1	0.52	2	0	0
primosomal replication protein N''	2	1	0.52	2	0	0
glutamine abc transporter	1	1	0.52	1	0	0
ompu	19	1	0.52	19	0	0
dna recombination protein	1	1	0.52	1	0	0
qscr	3	1	0.52	3	0	0
cell division inhibitor of the minc-mind-mine and dicb-minc systems that regulate septum placement	2	1	0.52	2	0	0
ClpXP	1	1	0.52	1	0	0
incq	1	1	0.52	1	0	0
ospf	1	1	0.52	1	0	0
bacteriophage lambda bor protein homolog	1	1	0.52	1	0	0
ipac	1	1	0.52	1	0	0
clp	8	1	0.52	8	0	0
universal stress protein UP12	1	1	0.52	1	0	0
abc - type urea transport system	2	1	0.52	2	0	0
peptide chain release factor rf2	1	1	0.52	1	0	0
trp operon leader peptide	19	1	0.52	19	0	0
ntca	76	1	0.52	76	0	0
stress protein involved in resistance to UV irradiation	1	1	0.52	1	0	0
bacterioferritin monomer	1	1	0.52	1	0	0
cytochrome c protein	1	1	0.52	1	0	0
mspi	3	1	0.52	3	0	0
30s ribosomal subunit protein s4	1	1	0.52	1	0	0
alpha;-glycosidase	1	1	0.52	1	0	0
ilva	1	1	0.52	1	0	0
xmni	1	1	0.52	1	0	0
hspr	1	1	0.52	1	0	0
a phosphoprotein	3	1	0.52	3	0	0
ospc	3	1	0.52	3	0	0
comb	125	1	0.52	125	0	0
orfz	42	1	0.52	42	0	0
DinJ-YafQ complex	1	1	0.52	1	0	0
umea	2	1	0.52	2	0	0
hypothetical protein	13	1	0.52	13	0	0
flix	1	1	0.52	1	0	0
HtpG monomer	1	1	0.52	1	0	0
vsmr	1	1	0.52	1	0	0
predicted protein	1	1	0.52	1	0	0
rna polymerase sigma 70	2	1	0.52	2	0	0
ytxh	1	1	0.52	1	0	0
predicted signal transduction protein (sh3 domain)	3	1	0.52	3	0	0
malonyl-coa-acp-transacyl-monomer	9	1	0.52	9	0	0
dps complex; stationary phase nucleoid component that sequesters iron and protects dna from damage	1	1	0.52	1	0	0
outer membrane protein X	2	1	0.52	2	0	0
flagellar biosynthesis; flagellin, filament structural protein	1	1	0.52	1	0	0
PflB	3	1	0.52	3	0	0
merr	1	1	0.52	1	0	0
esterase	1	1	0.52	1	0	0
acyl carrier protein	4	1	0.52	4	0	0
serine acetyltransferase monomer	3	1	0.52	3	0	0
naei	1	1	0.52	1	0	0
ntcb	2	1	0.52	2	0	0
putative transcriptional regulator	1	1	0.52	1	0	0
putative receptor	1	1	0.52	1	0	0
50s ribosomal subunit protein l10	1	1	0.52	1	0	0
regulatory protein for the phage shock protein operon	5	1	0.52	5	0	0
odrc	1	1	0.52	1	0	0
hydrogenase maturation protein, carbamoyl phosphate phosphatase	1	1	0.52	1	0	0
predicted zn(ii) transporter	1	1	0.52	1	0	0
styi	2	1	0.52	2	0	0
putative membrane-bound redox modulator that is induced by high ph	1	1	0.52	1	0	0
iysa	3	1	0.52	3	0	0
accc	9	1	0.52	9	0	0
reduced ferredoxin	2	1	0.52	2	0	0
toxt	24	1	0.52	24	0	0
cara	1	1	0.52	1	0	0
ospe	1	1	0.52	1	0	0
sapi	1	1	0.52	1	0	0
orfy	41	1	0.52	41	0	0
atp-dependent rna helicase	1	1	0.52	1	0	0
rf3	1	1	0.52	1	0	0
sigma factor b	1	1	0.52	1	0	0
MazE antitoxin of the MazF-MazE toxin-antitoxin system	3	1	0.52	3	0	0
excinuclease abc, subunit c; repair of uv damage to dna	13	1	0.52	13	0	0
tnio	3	1	0.52	3	0	0
dna polymerase i, 3' --> 5' polymerase, 5' --> 3' and 3' --> 5' exonuclease	9	1	0.52	9	0	0
trho	2	1	0.52	2	0	0
xbsi	1	1	0.52	1	0	0
SecA	1	1	0.52	1	0	0
wppg	1	1	0.52	1	0	0
kmrr	1	1	0.52	1	0	0
SecD	1	1	0.52	1	0	0
asci	1	1	0.52	1	0	0
pemk	1	1	0.52	1	0	0
cyt-d-ubiox-cplx	1	1	0.52	1	0	0
bani	3	1	0.52	3	0	0
DNA replication inhibitor	1	1	0.52	1	0	0
oxlo	3	1	0.52	3	0	0
mboh	3	1	0.52	3	0	0
tcpa	32	1	0.52	32	0	0
peptide transporter induced by carbon starvation	1	1	0.52	1	0	0
flab	14	1	0.52	14	0	0
endodeoxyribonuclease RUS (Holliday junction resolvase)	32	1	0.52	32	0	0
ospb	1	1	0.52	1	0	0
xcpy	1	1	0.52	1	0	0
SecF	1	1	0.52	1	0	0
qysa	1	1	0.52	1	0	0
whia	1	1	0.52	1	0	0
hvra	1	1	0.52	1	0	0
chemotaxis regulator transmitting signal to flagellar motor component	5	1	0.52	5	0	0
luxr	3	1	0.52	3	0	0
yurp	4	1	0.52	4	0	0
yurl	1	1	0.52	1	0	0
sfic	1	1	0.52	1	0	0
culj	1	1	0.52	1	0	0
periplasmic chaperone, required for type 1 fimbriae	1	1	0.52	1	0	0
scaffold protein involved in iron-sulfur cluster assembly	1	1	0.52	1	0	0
transcription termination factor rho	3	1	0.52	3	0	0
ammonium amt transporter	1	1	0.52	1	0	0
padr	1	1	0.52	1	0	0
ipad	1	1	0.52	1	0	0
dtxr	2	1	0.52	2	0	0
bgli	1	1	0.52	1	0	0
GroEL-GroES chaperonin complex	1	1	0.52	1	0	0
pep-protein phosphotransferase system enzyme i	1	1	0.52	1	0	0
comf	8	1	0.52	8	0	0
yocj	1	1	0.52	1	0	0
yvyd	2	1	0.52	2	0	0
