# Supplementary material for: Stringent response of Escherichia coli: revisiting the bibliome using literature mining
Source: Microb Inform Exp. 2011 Dec 30;1:14. doi: 10.1186/2042-5783-1-14 (PMC3372295; doi:10.1186/2042-5783-1-14)
Supplement: Additional file 7 — An Excel file with the list of annotations and statistical analysis of small molecules. [file 2042-5783-1-14-S7.XLSX]

## Sheet: Small Molecules
Small Molecules
Entity	Nr annoations	Docs nr	Freq. (%)	Mean	Std	VMR
amino-acids	1557	160	82.9	9.73	13.83	18.78
nucleotides	1230	145	75.13	8.48	9.29	10.13
ppgpp	4159	145	75.13	28.68	31	34.32
beta;-d-glucose	792	123	63.73	6.44	10.63	16.67
phosphate	662	113	58.55	5.86	12.6	28.8
guanosine	407	112	58.03	3.63	3.54	3
atp	587	100	51.81	5.87	7.41	9.8
guanosine 5'-triphosphate	748	91	47.15	8.22	13.85	21.13
amp	598	90	46.63	6.64	10.09	16.67
diphosphate	447	87	45.08	5.14	5.18	5
h2o	210	83	43.01	2.53	2.43	2
tris	261	82	42.49	3.18	2.8	1.33
carbon	288	80	41.45	3.6	4.85	5.33
chloramphenicol	435	77	39.9	5.65	8.25	12.8
guanosine 3'-diphosphate 5'-triphosphate	632	74	38.34	8.54	13.61	21.13
( p ) p pgpp	3127	72	37.31	43.43	56	72.93
nacl	189	67	34.72	2.82	2.79	2
l-lactate	413	65	33.68	6.35	20.84	66.67
glycerol	145	65	33.68	2.23	1.85	0.5
ethanol	189	65	33.68	2.91	4.4	8
na+	145	63	32.64	2.3	2.1	2
ampicillin	321	62	32.12	5.18	12.74	28.8
edta	142	60	31.09	2.37	1.68	0.5
l-methionine	248	59	30.57	4.2	6.67	9
l-histidine	183	59	30.57	3.1	5.41	8.33
l-valine	396	57	29.53	6.95	11.9	20.17
formate	136	57	29.53	2.39	2.36	2
l-serine	276	53	27.46	5.21	12.86	28.8
sodium dodecyl sulfate	163	52	26.94	3.13	2.32	1.33
sds	163	52	26.94	3.13	2.32	1.33
l-leucine	442	52	26.94	8.5	19.14	45.13
hcl	119	51	26.42	2.33	1.65	0.5
kanamycins	162	51	26.42	3.18	3.09	3
l-isoleucine	312	50	25.91	6.24	10.85	16.67
l-threonine	164	49	25.39	3.35	4.6	5.33
iptg	375	47	24.35	7.98	9.6	11.57
acetate	163	45	23.32	3.62	5.16	8.33
peptide	122	45	23.32	2.71	2.9	2
serine hydroxamate	464	45	23.32	10.31	12.75	14.4
cpd-9675	101	44	22.8	2.3	2.28	2
sulfate	60	43	22.28	1.4	0.85	0
l-tryptophan	260	42	21.76	6.19	16.99	42.67
glycine	195	41	21.24	4.76	15.35	56.25
mgcl2	95	41	21.24	2.32	3.54	4.5
pppi	68	40	20.73	1.7	1.18	1
l-arginine	177	40	20.73	4.43	6.7	9
guanosine-5'-diphosphate	225	39	20.21	5.77	10.73	20
uracil	215	39	20.21	5.51	6.44	7.2
tetracycline	124	39	20.21	3.18	3.11	3
nitrogen	267	39	20.21	6.85	14.16	32.67
acceptors	101	37	19.17	2.73	3.15	4.5
rifampicin	199	36	18.65	5.53	7.38	9.8
thiamin	48	35	18.13	1.37	0.77	0
guanine	126	34	17.62	3.71	5.3	8.33
aryl-alcohol	55	34	17.62	1.62	1.22	1
casamino acids	91	33	17.1	2.76	2.81	2
utp	97	32	16.58	3.03	3.1	3
dithiothreitol	96	32	16.58	3	3.68	3
l-lysine	118	31	16.06	3.81	8.35	21.33
kcl	71	31	16.06	2.29	3.42	4.5
l-phenylalanine	202	30	15.54	6.73	15.59	37.5
ctp	76	29	15.03	2.62	3.9	4.5
urea	72	28	14.51	2.57	2.02	2
l-glutamate	154	28	14.51	5.5	11.03	24.2
naoh	42	28	14.51	1.5	1.41	1
methanol	97	27	13.99	3.59	6.74	12
mg%2b2	186	26	13.47	7.15	18.34	46.29
pyrimidines	75	25	12.95	3	5.87	8.33
sucrose	51	25	12.95	2.04	1.95	0.5
citrate	49	25	12.95	1.96	3.01	9
dl - serine hydroxamate	220	25	12.95	8.8	9.72	10.13
cpd-843	37	25	12.95	1.48	0.8	0
potassium phosphate	43	24	12.44	1.79	2.25	4
fatty-acids	165	24	12.44	6.88	10.03	16.67
polyphosphates	381	24	12.44	15.88	33.37	72.6
nucleoside-triphosphates	75	24	12.44	3.13	3.34	3
l-glutamine	133	23	11.92	5.78	13.33	33.8
adenosine	43	23	11.92	1.87	1.56	1
phospholipids	262	23	11.92	11.39	17.38	26.27
morpholinepropanesulfonic acid	23	23	11.92	1	0	0
purines	55	23	11.92	2.39	1.94	0.5
sodium acetate	31	22	11.4	1.41	0.88	0
oxygen	45	21	10.88	2.14	2.04	2
nh4+	73	21	10.88	3.48	6.29	12
l-aspartate	51	20	10.36	2.55	3.25	4.5
peptidoglycans	190	20	10.36	9.5	13.07	18.78
polypeptide	34	20	10.36	1.7	1.45	1
uridine	85	20	10.36	4.25	5.32	6.25
l-alanine	80	20	10.36	4	5.31	6.25
adenine	65	20	10.36	3.25	4.65	5.33
cyclic-amp	129	19	9.84	6.79	15.61	37.5
l-tyrosine	59	19	9.84	3.11	4.41	5.33
cpd0-1589	23	18	9.33	1.28	0.62	0
formaldehyde	33	18	9.33	1.83	1.43	1
penicillin	79	17	8.81	4.65	4.28	4
l-cysteine	25	17	8.81	1.47	0.91	0
streptomycin	50	17	8.81	2.94	4.03	8
lactose	104	17	8.81	6.12	9.91	13.5
k+	27	16	8.29	1.69	1.09	1
ribose	61	16	8.29	3.81	5.18	8.33
guanosine nucleotides	24	16	8.29	1.5	1.06	1
p4,i	21	15	7.77	1.4	0.97	0
lipid	198	15	7.77	13.2	18.03	24.92
l-proline	52	15	7.77	3.47	5.87	8.33
toluene	25	15	7.77	1.67	1.59	1
datp	21	14	7.25	1.5	0.8	0
succinate	38	14	7.25	2.71	2.27	2
co2	119	14	7.25	8.5	15.32	28.13
formamide	26	14	7.25	1.86	1.56	1
na2hpo4	15	14	7.25	1.07	0.27	0
ca2+	75	13	6.74	5.77	14.85	39.2
ammonium acetate	16	13	6.74	1.23	0.48	0
dctp	15	13	6.74	1.15	0.39	0
acetone	13	12	6.22	1.08	0.29	0
phosphoenolpyruvate	55	12	6.22	4.58	4.52	4
mn2+	42	12	6.22	3.5	5.58	8.33
monophosphate	32	12	6.22	2.67	2.38	2
dimethyl sulfoxide	23	12	6.22	1.92	1.55	1
ppgp	168	12	6.22	14	14.93	14
pyruvate	27	12	6.22	2.25	1.61	0.5
ethidium bromide	18	12	6.22	1.5	1.08	1
l-asparagine	13	12	6.22	1.08	0.29	0
fe%2b2	95	11	5.7	8.64	22.27	60.5
pseudomonic acid	59	11	5.7	5.36	7.7	9.8
thymidine	22	11	5.7	2	1.86	0.5
oh-	14	11	5.7	1.27	0.9	0
murein	62	11	5.7	5.64	9.5	16.2
mecillinam	380	11	5.7	34.55	41.62	49.44
adp	41	11	5.7	3.73	4.26	5.33
cpd0-1692	36	11	5.7	3.27	5.27	8.33
cytosine	13	11	5.7	1.18	0.43	0
ammonia	32	10	5.18	3.2	4.36	5.33
d-arabinose	51	10	5.18	5.1	4.91	3.2
bicarbonate	27	10	5.18	2.7	3.08	4.5
thiostrepton	92	9	4.66	10.22	10.27	10
guanosine-5'-phosphate	36	9	4.66	4	3.77	2.25
maltose	49	9	4.66	5.44	8.98	12.8
histone	13	9	4.66	1.44	0.82	0
gentamicin	16	9	4.66	1.78	1.29	1
(nh4)2so4	19	9	4.66	2.11	1.86	0.5
sugar	28	9	4.66	3.11	3.21	3
h2	24	9	4.66	2.67	2.54	2
borate	16	9	4.66	1.78	1.73	1
nad+	18	9	4.66	2	1.83	0.5
imidazole	27	9	4.66	3	2.21	1.33
diethylpyrocarbonate	15	8	4.15	1.88	1.37	1
chloride	12	8	4.15	1.5	0.71	0
nucleosides	11	8	4.15	1.38	0.79	0
cytidine	12	8	4.15	1.5	1.41	1
ag+	16	8	4.15	2	1.22	0.5
2'-deoxyguanosine-5'-triphosphate	8	8	4.15	1	0	0
fructose	26	8	4.15	3.25	3.08	3
sodium azide	10	8	4.15	1.25	0.5	0
beta;-d-galactose	21	7	3.63	3	4.9	5.33
2-mercaptoethanol	9	7	3.63	1.29	0.53	0
spectinomycin	11	7	3.63	1.57	1.2	1
dttp	7	7	3.63	1	0	0
thymine	16	7	3.63	2.29	1.69	0.5
tricine	8	7	3.63	1.14	0.38	0
pgpp	23	7	3.63	3.29	2	1.33
cofactor	14	7	3.63	2	1.41	0.5
erythromycin	19	7	3.63	2.71	2.85	2
mncl2	11	7	3.63	1.57	1.2	1
spermidine	16	6	3.11	2.67	3.79	4.5
phenylmethylsulfonyl fluoride	9	6	3.11	1.5	0.71	0
cpd-9218	17	6	3.11	2.83	2.74	2
6-alpha-d--1-4-alpha-d-glucano--glucan	120	6	3.11	20	40.27	80
biotin	10	6	3.11	1.67	1	1
d-alanine	7	6	3.11	1.17	0.41	0
acetyl-coa	8	6	3.11	1.33	0.58	0
a ribonucleoside triphosphate	8	6	3.11	1.33	0.82	0
nadh	9	6	3.11	1.5	0.71	0
l-ornithine	10	6	3.11	1.67	1	1
mupirocin	154	6	3.11	25.67	19.52	14.44
polysaccharides	6	6	3.11	1	0	0
d-mannitol	21	5	2.59	4.2	2.41	1
nitrate	42	5	2.59	8.4	7.43	6.13
nalidixic acid	14	5	2.59	2.8	1.79	0.5
orcinol-cpd	6	5	2.59	1.2	0.45	0
3-amino-1,2,4-triazole	6	5	2.59	1.2	0.45	0
cardiolipin	13	5	2.59	2.6	1.95	0.5
deoxycholate	9	5	2.59	1.8	1.1	1
cdp	5	5	2.59	1	0	0
lipopolysaccharides	10	5	2.59	2	2	2
orthophosphoric acid	5	5	2.59	1	0	0
pantothenate	5	5	2.59	1	0	0
3 - amino - 1 , 2 , 4 - triazole	6	5	2.59	1.2	0.45	0
s-adenosyl-l-methionine	9	5	2.59	1.8	1.41	1
a phosphatidylethanolamine	12	5	2.59	2.4	1.41	0.5
3',5'-adp	19	5	2.59	3.8	5.18	8.33
ethylene glycol	6	5	2.59	1.2	0.45	0
h+	6	5	2.59	1.2	0.45	0
oligopeptides	6	5	2.59	1.2	0.45	0
homoserine	22	5	2.59	4.4	2.97	1
calmodulin	17	5	2.59	3.4	3.9	3
puromycin	54	5	2.59	10.8	10.16	10
micrococcin	36	5	2.59	7.2	11.91	17.29
oxaloacetate	5	4	2.07	1.25	0.5	0
nuc-5-phosphate	5	4	2.07	1.25	0.5	0
cuso4	6	4	2.07	1.5	0.71	0
cerulenin	64	4	2.07	16	19.33	22.56
5-phosphoribosyl 1-pyrophosphate	9	4	2.07	2.25	1.32	0.5
carbohydrates	11	4	2.07	2.75	2.6	2
kasugamycin	25	4	2.07	6.25	9.1	13.5
d-lactate	6	4	2.07	1.5	1	1
polyamines	57	4	2.07	14.25	21.81	31.5
3-amino-1,2,4-triazole	8	4	2.07	2	0.71	0
coenzyme a	4	4	2.07	1	0	0
cpd-10718	4	4	2.07	1	0	0
cephaloridine	57	4	2.07	14.25	15.24	16.07
elemental-sulfur	8	4	2.07	2	1.22	0.5
deoxy-ribonucleoside-triphosphates	5	4	2.07	1.25	0.5	0
dimethylsulfide	28	4	2.07	7	6.75	5.14
actinomycin	4	4	2.07	1	0	0
h2o2	106	4	2.07	26.5	19.82	13.88
chorismate	5	4	2.07	1.25	0.5	0
uridine-5'-diphosphate	8	4	2.07	2	1.73	0.5
metal ions	4	4	2.07	1	0	0
polyethylene glycol	5	4	2.07	1.25	0.5	0
atp or gtp	8	4	2.07	2	1.73	0.5
d-isocitrate	4	3	1.55	1.33	0.58	0
l-ribulose	3	3	1.55	1	0	0
thiols	15	3	1.55	5	4.97	3.2
4 - azaleucine	26	3	1.55	8.67	10.86	12.5
pppapp	6	3	1.55	2	1.41	0.5
pyridoxine	3	3	1.55	1	0	0
streptolydigin	13	3	1.55	4.33	4.73	4
d-glyceraldehyde-3-phosphate	4	3	1.55	1.33	0.58	0
uranyl acetate	3	3	1.55	1	0	0
chlorophylls	5	3	1.55	1.67	1.15	1
glutathione disulfide	5	3	1.55	1.67	0.82	0
l-ascorbate	17	3	1.55	5.67	6.63	7.2
sn-glycerol-3-phosphate	4	3	1.55	1.33	0.58	0
2-oxobutanoate	6	3	1.55	2	1.41	0.5
propionate	3	3	1.55	1	0	0
vancomycin	6	3	1.55	2	0.82	0
cyclic-gmp	51	3	1.55	17	21.92	25.94
ddatp	3	3	1.55	1	0	0
2-hydroxybutyrate	5	3	1.55	1.67	1.15	1
o2-	4	3	1.55	1.33	0.58	0
phosphatidylglycerol	6	3	1.55	2	0.82	0
acivicin	7	3	1.55	2.33	1.91	0.5
3-phosphoglycerate	5	3	1.55	1.67	0.82	0
tetrahydrofolate	3	3	1.55	1	0	0
dl-mesodiaminopimelic acid	51	3	1.55	17	19.87	21.24
2-oxoglutarate	8	3	1.55	2.67	2.45	2
myo-inositol	3	3	1.55	1	0	0
nadp+	4	3	1.55	1.33	0.58	0
thiamine-phosphate	6	3	1.55	2	1.41	0.5
n-butanol	38	3	1.55	12.67	16.51	21.33
amdinocillin	43	3	1.55	14.33	17.46	20.64
hsl	93	3	1.55	31	22.2	15.61
choline	3	3	1.55	1	0	0
4-hydroxybenzoate	2	2	1.04	1	0	0
cpd1f-2	3	2	1.04	1.5	0.71	0
oxidant	2	2	1.04	1	0	0
riboflavin	2	2	1.04	1	0	0
nucleotide triphosphate	2	2	1.04	1	0	0
triethylammonium acetate	5	2	1.04	2.5	1.58	0.5
zn2+	2	2	1.04	1	0	0
ddttp	2	2	1.04	1	0	0
potassium morpholinopropanesulfonate	2	2	1.04	1	0	0
nadph	6	2	1.04	3	2	1.33
phenol chloroform isoamyl alcohol	3	2	1.04	1.5	0.71	0
salicylate	3	2	1.04	1.5	0.71	0
d-mannose	6	2	1.04	3	2	1.33
acetylene	8	2	1.04	4	1	0.25
nicotinamide	2	2	1.04	1	0	0
anthranilate	22	2	1.04	11	10	9.09
nitric oxide	4	2	1.04	2	1	0.5
deoxyuridine	2	2	1.04	1	0	0
hydrogen cyanide	2	2	1.04	1	0	0
chlortetracycline	9	2	1.04	4.5	2.55	1
cd2+	66	2	1.04	33	32	31.03
oleate	17	2	1.04	8.5	2.55	0.5
putrescine	39	2	1.04	19.5	18.51	17.05
malate	3	2	1.04	1.5	0.71	0
indole	3	2	1.04	1.5	0.71	0
pyridine	3	2	1.04	1.5	0.71	0
1-oleyl-2-lyso-phosphatidate	5	2	1.04	2.5	1.58	0.5
decoyinine	8	2	1.04	4	3	2.25
uridine-5'-phosphate	2	2	1.04	1	0	0
itp	11	2	1.04	5.5	1.58	0.2
fluoride	3	2	1.04	1.5	0.71	0
acetylphosphate	3	2	1.04	1.5	0.71	0
l-homocysteine	6	2	1.04	3	1	0.33
l-canavanine	3	2	1.04	1.5	0.71	0
ddgtp	2	2	1.04	1	0	0
alcohols	36	2	1.04	18	17	16.06
glucosamine	4	2	1.04	2	1	0.5
norvaline	2	2	1.04	1	0	0
prm	44	2	1.04	22	1	0.05
neomycin	6	2	1.04	3	0	0
potassium nitrate	2	2	1.04	1	0	0
ethylacetate	3	2	1.04	1.5	0.71	0
shikimate	40	2	1.04	20	19	18.05
pyridoxal	2	2	1.04	1	0	0
6-phospho-d-gluconate	2	2	1.04	1	0	0
succinoglycan	13	2	1.04	6.5	5.52	4.17
nicotinate	3	2	1.04	1.5	0.71	0
inosine-5'-phosphate	29	2	1.04	14.5	12.51	10.29
auto inducer 2	122	2	1.04	61	60	59.02
spermine	2	2	1.04	1	0	0
maltotriose	2	1	0.52	2	0	0
cystathionine	5	1	0.52	5	0	0
nicotinamide mononucleotide	1	1	0.52	1	0	0
phenolchloroform	1	1	0.52	1	0	0
ethanolamine	1	1	0.52	1	0	0
glutarate	2	1	0.52	2	0	0
calcium pantothenate	1	1	0.52	1	0	0
a ubiquinone	6	1	0.52	6	0	0
creatinine	1	1	0.52	1	0	0
acetaldehyde	1	1	0.52	1	0	0
hypoxanthine	8	1	0.52	8	0	0
pppipp	2	1	0.52	2	0	0
d-glycerate	3	1	0.52	3	0	0
isoleucine hydroxamate	1	1	0.52	1	0	0
an acyl-homoserine lactone	1	1	0.52	1	0	0
3-phospho-hydroxypyruvate	1	1	0.52	1	0	0
guanosine tetra - or pentaphosphate	1	1	0.52	1	0	0
taurine	1	1	0.52	1	0	0
dansyl hydrazine	5	1	0.52	5	0	0
novobiocin	76	1	0.52	76	0	0
br-	1	1	0.52	1	0	0
enterobactin	1	1	0.52	1	0	0
l-xylulose-5-phosphate	1	1	0.52	1	0	0
a diacylglycerol	1	1	0.52	1	0	0
palmitate	6	1	0.52	6	0	0
diisopropyl fluorophosphate	1	1	0.52	1	0	0
2 - ketoacid	3	1	0.52	3	0	0
2'-deoxyguanosine-5'-diphosphate	2	1	0.52	2	0	0
d-erythro-imidazole-glycerol-phosphate	1	1	0.52	1	0	0
phosphatidyl-l-serine	5	1	0.52	5	0	0
isoleucyl - adenylate	1	1	0.52	1	0	0
thiopeptin	1	1	0.52	1	0	0
fes-centers	1	1	0.52	1	0	0
cyanocob(iii)alamin	1	1	0.52	1	0	0
transall--octaprenyl diphosphate	1	1	0.52	1	0	0
protoheme ix	1	1	0.52	1	0	0
quinine sulfate	1	1	0.52	1	0	0
cyanate	1	1	0.52	1	0	0
azaleucyl - adenylate	1	1	0.52	1	0	0
ddctp	1	1	0.52	1	0	0
thiosulfate	1	1	0.52	1	0	0
3 - oxo - c12 - homoserine lactone	1	1	0.52	1	0	0
hydrazine	1	1	0.52	1	0	0
chlorobiocin	1	1	0.52	1	0	0
cyclodextrins	1	1	0.52	1	0	0
d-ribulose-5-phosphate	1	1	0.52	1	0	0
carbamoyl-phosphate	1	1	0.52	1	0	0
glycolate	1	1	0.52	1	0	0
indolmycin	4	1	0.52	4	0	0
dimethylbenzimidazole	1	1	0.52	1	0	0
nabh4	1	1	0.52	1	0	0
3-4-dihydroxybenzoate	1	1	0.52	1	0	0
ch4	1	1	0.52	1	0	0
picolinate	1	1	0.52	1	0	0
prephenate	1	1	0.52	1	0	0
hydroxylamine	1	1	0.52	1	0	0
n-acetylmuramate	19	1	0.52	19	0	0
dipeptides	2	1	0.52	2	0	0
n-propanol	4	1	0.52	4	0	0
cpd-3561	1	1	0.52	1	0	0
nitrite	8	1	0.52	8	0	0
phenylmethanesulfonyl fluoride	1	1	0.52	1	0	0
sodium hypochlorite	2	1	0.52	2	0	0
l-methionine-d,l-sulphoximine	2	1	0.52	2	0	0
l-cystine	1	1	0.52	1	0	0
indole-3-glycerol-phosphate	3	1	0.52	3	0	0
diaminopixnelic acid	1	1	0.52	1	0	0
polypeptone	2	1	0.52	2	0	0
l-carnitine	1	1	0.52	1	0	0
d-fructose-6-phosphate	1	1	0.52	1	0	0
creatine	1	1	0.52	1	0	0
5734-tetrahydroxyflavone	2	1	0.52	2	0	0
glcnac	9	1	0.52	9	0	0
glycylglycine	1	1	0.52	1	0	0
catechol	1	1	0.52	1	0	0
tunicamycin	1	1	0.52	1	0	0
idp	2	1	0.52	2	0	0
3-methyladenine	1	1	0.52	1	0	0
indole_acetate_auxin	46	1	0.52	46	0	0
arsenate	1	1	0.52	1	0	0
creatine-phosphate	1	1	0.52	1	0	0
glycerolphosphorylserine	2	1	0.52	2	0	0
2-aminobutyrate	2	1	0.52	2	0	0
s-adenosyl-l-homocysteine	2	1	0.52	2	0	0
isopentenyl diphosphate	1	1	0.52	1	0	0
a menaquinone	1	1	0.52	1	0	0
dtdp	1	1	0.52	1	0	0
dihydroxyacetone phosphate	1	1	0.52	1	0	0
dcmp	20	1	0.52	20	0	0
d-gluconate	14	1	0.52	14	0	0
cpd-4210	22	1	0.52	22	0	0
ammonium hydroxide	1	1	0.52	1	0	0
nocardicin a	3	1	0.52	3	0	0
thiocyanate	2	1	0.52	2	0	0
d-ribose-5-phosphate	1	1	0.52	1	0	0
di-trans,poly-cis-undecaprenyl diphosphate	1	1	0.52	1	0	0
ammonium chloride	1	1	0.52	1	0	0
chitin	1	1	0.52	1	0	0
orotate	27	1	0.52	27	0	0
holomycin	98	1	0.52	98	0	0
xtp	4	1	0.52	4	0	0
